# Supplementary material for: Twelve-month contraceptive continuation among women initiating short- and long-acting reversible contraceptives in North Kivu, Democratic Republic of the Congo
Source: PLoS One. 2017 Sep 8;12(9):e0182744. doi: 10.1371/journal.pone.0182744 (PMC5590733; doi:10.1371/journal.pone.0182744)
Supplement: S1 File — (XLSX) [file pone.0182744.s001.xlsx]

## Sheet: Article DATA
ID	Q102	AGE	RELIG	REDUC	Q106	CUR_MAR	LIVEKIDS	LIFEPREG	RLIFEPREG	DESIREKID	Q123	Q124	Q125	Q126A	Q126B	Q126C	Q126D	Q126E	Q126FG	Q20812M	Q210A	Q210SWITCH	Q210SIDE	Q210PART	Q210N	Q210RUMOR	Q210OTHER	RQ211b	RQ212	Q231	Q232ACHE	Q232NAUSEA	Q232PERIOD	Q232OTHER	Q233	Q234	Q239	Q240	Q240GP2	EXPLAIN	SERVICE	Q005	TIMEBASE	SAMBASE	REDUC2	CUR_MAR2	BASEMETH
819	30	2	1	0	1	1	10	14	4	3	1	1	3	1	1	0	0	0	0	1	#NULL!	9	9	9	#NULL!	9	9	#NULL!	#NULL!	0	9	9	9	9	#NULL!	#NULL!	1	999	9	1	1	4	18	0	0	0	1
691	26	2	3	3	0	1	3	3	2	2	1	1	3	0	1	0	0	0	0	1	#NULL!	9	9	9	#NULL!	9	9	#NULL!	#NULL!	0	9	9	9	9	#NULL!	#NULL!	1	36	2	1	1	3	14	0	0	0	1
117	22	1	2	3	0	1	2	2	2	2	1	1	3	0	0	0	0	1	0	0	1	0	0	0	0	0	0	2	4	0	9	9	9	9	#NULL!	#NULL!	1	60	3	1	1	4	3	0	0	0	1
111	27	2	4	0	0	1	3	3	2	2	0	0	1	1	0	0	0	0	0	1	#NULL!	9	9	9	#NULL!	9	9	#NULL!	#NULL!	1	1	0	1	0	1	1	1	36	2	1	1	4	18	0	0	0	1
112	30	2	4	3	0	1	4	4	2	2	1	1	3	1	0	0	0	0	0	1	#NULL!	9	9	9	#NULL!	9	9	#NULL!	#NULL!	1	0	0	1	0	0	#NULL!	1	72	3	1	1	4	14	0	0	0	1
719	23	1	4	0	0	1	6	9	3	2	1	1	3	1	0	0	0	0	0	1	#NULL!	9	9	9	#NULL!	9	9	#NULL!	#NULL!	0	9	9	9	9	#NULL!	#NULL!	1	60	3	1	1	1	13	1	0	0	0
666	42	3	1	0	1	1	9	13	4	3	1	1	3	0	0	0	0	1	0	0	0	0	0	0	1	0	0	2	1	0	9	9	9	9	#NULL!	#NULL!	1	24	2	1	1	1	9	1	0	0	0
847	25	2	3	0	0	1	5	5	3	3	1	1	3	1	0	0	0	0	0	0	0	0	1	0	0	0	0	2	1	0	9	9	9	9	#NULL!	#NULL!	1	36	2	1	1	1	4	1	0	0	0
225	19	1	1	0	0	1	5	6	3	2	1	1	3	0	0	0	0	1	0	0	0	0	0	0	1	0	0	0	0	#NULL!	9	9	9	9	#NULL!	#NULL!	#NULL!	#NULL!	#NULL!	0	1	2	1	1	0	0	0
232	32	2	4	1	1	1	6	9	3	2	1	1	3	0	0	0	0	1	0	1	#NULL!	9	9	9	#NULL!	9	9	#NULL!	#NULL!	1	1	0	0	0	1	1	1	36	2	1	1	2	18	1	1	0	0
701	30	2	4	0	1	2	8	9	3	2	1	1	3	1	0	0	0	0	0	0	0	0	0	0	1	0	0	2	2	1	0	0	1	0	1	1	1	48	2	1	1	2	3	1	0	0	0
702	28	2	2	2	0	4	5	5	3	2	0	0	1	1	1	0	0	0	0	1	#NULL!	9	9	9	#NULL!	9	9	#NULL!	#NULL!	0	9	9	9	9	#NULL!	#NULL!	1	60	3	0	1	4	18	0	0	1	1
856	30	2	1	0	1	1	7	12	4	3	1	1	3	1	1	0	0	1	0	1	#NULL!	9	9	9	#NULL!	9	9	#NULL!	#NULL!	1	1	0	0	0	1	1	1	777	3	1	1	4	18	0	0	0	1
89	29	2	4	3	1	1	3	4	2	2	1	1	3	1	1	0	0	0	0	1	#NULL!	9	9	9	#NULL!	9	9	#NULL!	#NULL!	0	9	9	9	9	#NULL!	#NULL!	1	24	2	1	1	4	18	0	0	0	1
765	22	1	1	2	1	1	9	9	3	2	0	0	1	1	1	0	0	0	0	1	#NULL!	9	9	9	#NULL!	9	9	#NULL!	#NULL!	0	9	9	9	9	#NULL!	#NULL!	1	36	2	1	1	4	18	0	0	0	1
689	28	2	4	3	1	1	4	5	3	1	0	0	3	1	1	0	0	0	0	1	#NULL!	9	9	9	#NULL!	9	9	#NULL!	#NULL!	1	1	0	1	0	1	1	1	12	1	1	1	4	18	0	0	0	1
677	27	2	4	2	1	4	2	3	2	2	0	0	1	1	1	0	0	1	0	1	#NULL!	9	9	9	#NULL!	9	9	#NULL!	#NULL!	1	1	1	0	0	1	1	1	36	2	1	1	4	18	0	0	1	1
688	22	1	1	3	1	1	2	2	2	1	1	1	3	1	1	0	0	1	0	1	#NULL!	9	9	9	#NULL!	9	9	#NULL!	#NULL!	0	9	9	9	9	#NULL!	#NULL!	1	24	2	1	1	4	14	0	0	0	1
137	27	2	4	0	0	1	6	10	4	2	1	1	3	1	1	0	0	0	0	1	#NULL!	9	9	9	#NULL!	9	9	#NULL!	#NULL!	1	0	0	1	0	1	1	1	60	3	1	1	2	18	1	0	0	0
675	40	3	1	0	1	1	7	10	4	2	1	1	3	1	1	0	0	0	0	1	#NULL!	9	9	9	#NULL!	9	9	#NULL!	#NULL!	0	9	9	9	9	#NULL!	#NULL!	1	24	2	1	1	2	18	1	0	0	0
828	28	2	5	0	1	4	2	2	2	2	0	0	1	1	0	0	0	1	0	1	#NULL!	9	9	9	#NULL!	9	9	#NULL!	#NULL!	0	9	9	9	9	#NULL!	#NULL!	1	120	3	1	1	3	14	0	0	1	1
699	30	2	4	2	0	4	6	7	3	3	7	#NULL!	1	1	0	0	0	0	0	1	#NULL!	9	9	9	#NULL!	9	9	#NULL!	#NULL!	1	1	0	0	0	1	1	1	36	2	0	1	2	18	1	0	1	0
808	23	1	1	1	0	1	4	6	3	3	1	1	3	0	1	0	0	0	0	1	#NULL!	9	9	9	#NULL!	9	9	#NULL!	#NULL!	0	9	9	9	9	#NULL!	#NULL!	1	36	2	0	1	2	14	1	1	0	0
672	20	1	1	2	0	1	2	4	2	3	1	1	3	0	0	0	0	1	0	1	#NULL!	9	9	9	#NULL!	9	9	#NULL!	#NULL!	1	1	0	1	0	1	1	1	36	2	1	1	2	18	1	0	0	0
667	29	2	1	1	0	1	5	5	3	3	0	0	1	1	0	0	0	0	0	1	#NULL!	9	9	9	#NULL!	9	9	#NULL!	#NULL!	0	9	9	9	9	#NULL!	#NULL!	1	36	2	1	1	2	18	1	1	0	0
717	23	1	1	3	0	1	3	3	2	3	1	1	3	1	0	1	0	0	0	1	#NULL!	9	9	9	#NULL!	9	9	#NULL!	#NULL!	0	9	9	9	9	#NULL!	#NULL!	1	72	3	1	1	2	18	1	0	0	0
710	24	1	4	2	0	1	2	2	2	3	1	1	3	1	0	0	0	1	0	0	0	0	0	1	0	0	0	0	0	#NULL!	9	9	9	9	#NULL!	#NULL!	#NULL!	#NULL!	#NULL!	1	1	2	12	1	0	0	0
671	42	3	4	2	0	1	6	6	3	3	1	1	3	1	0	0	0	0	0	0	0	1	0	0	0	0	0	2	2	0	9	9	9	9	#NULL!	#NULL!	1	60	3	1	1	1	10	1	0	0	0
851	19	1	1	3	0	1	2	2	2	3	1	1	3	1	0	0	0	0	0	1	#NULL!	9	9	9	#NULL!	9	9	#NULL!	#NULL!	0	9	9	9	9	#NULL!	#NULL!	1	36	2	1	1	1	14	1	0	0	0
752	25	2	1	1	0	4	4	4	2	3	7	#NULL!	1	1	0	0	0	0	0	1	0	0	1	0	0	0	1	1	5	0	9	9	9	9	#NULL!	#NULL!	1	888	8	0	1	4	15	0	1	1	1
674	32	2	3	3	0	1	4	4	2	3	1	1	3	1	0	1	0	0	0	1	#NULL!	9	9	9	#NULL!	9	9	#NULL!	#NULL!	0	9	9	9	9	#NULL!	#NULL!	1	60	3	1	1	4	14	0	0	0	1
167	25	2	1	0	0	1	4	4	2	2	1	1	3	1	0	0	1	0	0	0	1	1	0	0	0	0	0	2	2	0	9	9	9	9	#NULL!	#NULL!	1	60	3	1	1	4	8	0	0	0	1
669	35	3	3	0	0	1	6	7	3	2	1	1	3	1	1	0	1	0	0	1	#NULL!	9	9	9	#NULL!	9	9	#NULL!	#NULL!	1	1	0	0	0	2	1	1	24	2	1	1	4	18	0	0	0	1
92	28	2	5	3	0	1	2	2	2	2	1	1	3	1	0	1	0	0	0	0	0	0	1	0	0	1	0	2	4	#NULL!	9	9	9	9	#NULL!	#NULL!	#NULL!	#NULL!	#NULL!	1	1	4	4	0	0	0	1
676	30	2	1	3	0	1	3	4	2	9	1	1	3	0	0	0	0	1	0	0	0	0	1	0	0	0	0	2	1	#NULL!	9	9	9	9	#NULL!	#NULL!	#NULL!	#NULL!	#NULL!	0	1	1	9	1	0	0	0
711	26	2	1	3	0	1	3	3	2	2	1	1	3	1	0	0	1	1	0	0	1	0	0	0	0	0	0	0	0	#NULL!	9	9	9	9	#NULL!	#NULL!	#NULL!	#NULL!	#NULL!	1	1	2	4	1	0	0	0
655	27	2	1	1	0	1	6	6	3	2	1	1	3	1	0	0	0	0	0	0	1	1	1	0	0	0	0	2	2	0	9	9	9	9	#NULL!	#NULL!	1	120	3	1	1	2	5	1	1	0	0
656	30	2	1	0	0	4	7	9	3	3	7	#NULL!	1	1	0	0	0	0	0	0	0	0	1	0	0	0	0	2	2	0	9	9	9	9	#NULL!	#NULL!	1	777	3	1	1	2	6	1	0	1	0
652	24	1	1	0	0	4	1	1	1	1	7	#NULL!	1	1	0	0	0	1	0	1	#NULL!	9	9	9	#NULL!	9	9	#NULL!	#NULL!	1	1	0	0	0	2	1	1	24	2	0	1	2	14	1	0	1	0
145	22	1	1	0	0	1	3	3	2	1	1	1	3	1	0	0	0	0	0	0	1	0	1	0	0	0	0	0	8	0	9	9	9	9	#NULL!	#NULL!	1	24	2	0	1	2	8	1	0	0	0
654	27	2	1	0	0	1	4	4	2	2	1	1	3	1	1	0	1	0	0	1	#NULL!	9	9	9	#NULL!	9	9	#NULL!	#NULL!	0	9	9	9	9	#NULL!	#NULL!	1	120	3	1	1	3	19	0	0	0	1
818	25	2	1	0	0	1	7	8	3	3	1	1	3	0	1	0	0	0	0	1	#NULL!	9	9	9	#NULL!	9	9	#NULL!	#NULL!	1	1	0	0	0	1	1	1	120	3	1	1	4	14	0	0	0	1
670	20	1	3	0	0	4	2	2	2	3	7	#NULL!	1	0	1	0	0	0	0	1	#NULL!	9	9	9	#NULL!	9	9	#NULL!	#NULL!	1	1	0	0	0	1	1	1	24	2	1	1	4	14	0	0	1	1
657	40	3	3	3	0	1	7	10	4	3	1	1	3	0	1	0	0	0	0	1	#NULL!	9	9	9	#NULL!	9	9	#NULL!	#NULL!	0	9	9	9	9	#NULL!	#NULL!	1	36	2	1	1	4	15	0	0	0	1
835	28	2	1	0	0	1	4	8	3	3	1	1	3	0	1	0	0	0	0	1	#NULL!	9	9	9	#NULL!	9	9	#NULL!	#NULL!	0	9	9	9	9	#NULL!	#NULL!	1	48	2	1	1	4	17	0	0	0	1
662	22	1	1	1	0	1	2	2	2	2	1	1	3	1	1	0	0	0	0	1	#NULL!	9	9	9	#NULL!	9	9	#NULL!	#NULL!	1	0	1	1	0	2	1	1	36	2	0	1	1	16	1	1	0	0
853	25	2	2	0	0	1	6	7	3	3	1	1	3	1	1	0	1	0	0	1	#NULL!	9	9	9	#NULL!	9	9	#NULL!	#NULL!	0	9	9	9	9	#NULL!	#NULL!	1	999	9	0	1	1	18	1	0	0	0
809	25	2	1	0	0	1	3	5	3	2	0	0	1	0	0	0	0	1	0	1	#NULL!	9	9	9	#NULL!	9	9	#NULL!	#NULL!	0	9	9	9	9	#NULL!	#NULL!	1	3	1	0	1	1	17	1	0	0	0
812	27	2	1	0	0	1	5	7	3	2	1	1	3	1	1	0	0	0	0	1	#NULL!	9	9	9	#NULL!	9	9	#NULL!	#NULL!	0	9	9	9	9	#NULL!	#NULL!	1	36	2	1	1	2	17	1	0	0	0
858	38	3	2	0	0	1	5	7	3	3	0	0	1	1	1	0	0	0	0	1	#NULL!	9	9	9	#NULL!	9	9	#NULL!	#NULL!	0	9	9	9	9	#NULL!	#NULL!	1	999	9	1	1	2	16	1	0	0	0
852	20	1	1	0	1	4	2	4	2	2	0	0	1	1	0	0	0	0	0	1	#NULL!	9	9	9	#NULL!	9	9	#NULL!	#NULL!	0	9	9	9	9	#NULL!	#NULL!	1	60	3	1	1	4	14	0	0	1	1
839	19	1	1	0	0	4	0	0	1	2	7	#NULL!	1	1	1	0	0	0	0	1	#NULL!	9	9	9	#NULL!	9	9	#NULL!	#NULL!	0	9	9	9	9	#NULL!	#NULL!	1	60	3	1	1	4	18	0	0	1	1
820	35	3	1	0	0	1	8	12	4	3	1	1	3	1	1	0	0	0	0	1	#NULL!	9	9	9	#NULL!	9	9	#NULL!	#NULL!	1	1	0	1	0	1	1	1	777	3	1	1	2	17	1	0	0	0
830	30	2	3	2	0	1	4	6	3	2	1	1	3	1	1	0	0	0	0	1	#NULL!	9	9	9	#NULL!	9	9	#NULL!	#NULL!	0	9	9	9	9	#NULL!	#NULL!	1	36	2	1	1	4	15	0	0	0	1
823	20	1	3	2	0	1	1	1	1	2	1	1	3	0	1	0	0	1	0	1	#NULL!	9	9	9	#NULL!	9	9	#NULL!	#NULL!	0	9	9	9	9	#NULL!	#NULL!	1	36	2	1	1	4	18	0	0	0	1
811	20	1	1	0	0	1	2	2	2	2	1	1	3	0	1	0	0	1	0	1	#NULL!	9	9	9	#NULL!	9	9	#NULL!	#NULL!	1	0	0	0	0	1	1	1	36	2	1	1	4	15	0	0	0	1
816	30	2	1	0	0	4	5	6	3	2	0	0	1	1	1	0	0	0	0	1	#NULL!	9	9	9	#NULL!	9	9	#NULL!	#NULL!	0	9	9	9	9	#NULL!	#NULL!	1	120	3	1	1	3	15	0	0	1	1
789	20	1	2	3	0	1	2	3	2	2	1	1	3	0	1	0	0	0	0	1	#NULL!	9	9	9	#NULL!	9	9	#NULL!	#NULL!	0	9	9	9	9	#NULL!	#NULL!	1	120	3	0	1	4	17	0	0	0	1
788	25	2	4	1	1	1	7	7	3	2	1	1	3	0	1	0	0	0	0	1	#NULL!	9	9	9	#NULL!	9	9	#NULL!	#NULL!	0	9	9	9	9	#NULL!	#NULL!	1	60	3	0	1	4	14	0	1	0	1
817	30	2	4	2	1	1	7	8	3	3	1	1	3	1	1	0	0	0	0	1	#NULL!	9	9	9	#NULL!	9	9	#NULL!	#NULL!	0	9	9	9	9	#NULL!	#NULL!	1	777	3	1	1	4	18	0	0	0	1
793	19	1	1	2	0	1	3	3	2	2	1	1	3	1	1	0	0	0	0	1	#NULL!	9	9	9	#NULL!	9	9	#NULL!	#NULL!	0	9	9	9	9	#NULL!	#NULL!	1	36	2	1	1	4	17	0	0	0	1
840	26	2	2	0	0	2	4	4	2	2	7	#NULL!	1	1	1	0	0	0	0	1	#NULL!	9	9	9	#NULL!	9	9	#NULL!	#NULL!	0	9	9	9	9	#NULL!	#NULL!	1	60	3	9	1	4	14	0	0	0	1
845	30	2	4	1	1	1	5	9	3	1	1	1	3	1	0	0	0	0	0	1	0	0	1	0	0	0	0	0	0	#NULL!	9	9	9	9	#NULL!	#NULL!	#NULL!	#NULL!	#NULL!	1	1	4	14	0	1	0	1
749	23	1	1	0	0	1	6	8	3	1	1	1	3	1	0	0	0	0	0	0	0	0	1	0	0	0	0	0	0	#NULL!	9	9	9	9	#NULL!	#NULL!	#NULL!	#NULL!	#NULL!	1	1	2	5	1	0	0	0
844	40	3	3	0	0	1	8	11	4	3	1	1	3	0	1	0	0	0	0	1	#NULL!	9	9	9	#NULL!	9	9	#NULL!	#NULL!	1	1	0	0	0	1	0	1	24	2	1	1	4	16	0	0	0	1
838	35	3	4	0	0	1	6	7	3	3	1	1	3	0	1	0	0	0	0	1	#NULL!	9	9	9	#NULL!	9	9	#NULL!	#NULL!	0	9	9	9	9	#NULL!	#NULL!	1	60	3	1	0	4	18	0	0	0	1
837	20	1	5	1	0	1	1	2	2	1	0	0	1	1	0	0	0	0	0	0	1	0	0	0	0	0	0	0	0	#NULL!	9	9	9	9	#NULL!	#NULL!	#NULL!	#NULL!	#NULL!	1	1	4	8	0	1	0	1
855	22	1	4	1	1	1	4	5	3	9	1	1	3	1	0	0	0	0	0	0	1	0	0	0	0	0	0	0	0	#NULL!	9	9	9	9	#NULL!	#NULL!	#NULL!	#NULL!	#NULL!	1	1	4	10	0	1	0	1
801	19	1	1	0	1	1	1	1	1	1	1	1	3	0	0	0	0	0	0	1	#NULL!	9	9	9	#NULL!	9	9	#NULL!	#NULL!	0	9	9	9	9	#NULL!	#NULL!	1	24	2	1	1	4	15	0	0	0	1
755	27	2	4	0	0	1	5	6	3	2	1	1	3	0	1	0	0	0	0	1	#NULL!	9	9	9	#NULL!	9	9	#NULL!	#NULL!	0	9	9	9	9	#NULL!	#NULL!	1	60	3	1	1	4	15	0	0	0	1
651	31	2	4	1	1	1	7	8	3	3	1	1	3	1	0	0	0	0	0	1	#NULL!	9	9	9	#NULL!	9	9	#NULL!	#NULL!	0	9	9	9	9	#NULL!	#NULL!	1	36	2	1	1	1	16	1	1	0	0
799	28	2	4	0	0	1	4	4	2	2	1	1	3	1	0	0	0	0	0	1	#NULL!	9	9	9	#NULL!	9	9	#NULL!	#NULL!	0	9	9	9	9	#NULL!	#NULL!	1	72	3	1	1	2	16	1	0	0	0
661	30	2	2	0	0	1	6	8	3	3	1	1	3	1	1	0	0	0	0	1	#NULL!	9	9	9	#NULL!	9	9	#NULL!	#NULL!	0	9	9	9	9	#NULL!	#NULL!	1	36	2	1	0	3	15	0	0	0	1
646	23	1	3	0	1	1	3	3	2	2	0	0	1	0	1	0	0	0	0	1	#NULL!	9	9	9	#NULL!	9	9	#NULL!	#NULL!	1	0	0	1	0	1	1	1	24	2	0	1	4	15	0	0	0	1
659	30	2	1	0	1	1	5	6	3	2	1	1	3	0	1	0	0	0	0	1	#NULL!	9	9	9	#NULL!	9	9	#NULL!	#NULL!	0	9	9	9	9	#NULL!	#NULL!	1	36	2	1	1	2	16	1	0	0	0
763	18	1	4	3	0	4	1	1	1	2	0	0	1	0	1	0	0	0	0	0	0	0	0	0	1	0	0	2	2	0	9	9	9	9	#NULL!	#NULL!	1	60	3	1	1	2	4	1	0	1	0
796	26	2	4	0	0	1	7	7	3	1	1	1	3	1	0	0	0	0	0	1	#NULL!	9	9	9	#NULL!	9	9	#NULL!	#NULL!	1	0	0	1	0	1	1	1	24	2	0	1	2	16	1	0	0	0
759	30	2	4	2	0	1	5	5	3	1	1	1	3	1	1	0	0	1	0	1	#NULL!	9	9	9	#NULL!	9	9	#NULL!	#NULL!	0	9	9	9	9	#NULL!	#NULL!	1	48	2	1	1	4	18	0	0	0	1
754	23	1	1	0	1	1	2	2	2	2	1	1	9	0	1	0	0	0	0	1	#NULL!	9	9	9	#NULL!	9	9	#NULL!	#NULL!	0	9	9	9	9	#NULL!	#NULL!	1	48	2	1	1	4	15	0	0	0	1
821	22	1	1	0	1	1	2	2	2	2	1	1	3	1	1	0	0	1	0	1	#NULL!	9	9	9	#NULL!	9	9	#NULL!	#NULL!	0	9	9	9	9	#NULL!	#NULL!	1	36	2	1	1	4	16	0	0	0	1
862	29	2	1	0	1	1	5	5	3	1	1	1	3	1	1	0	0	1	0	1	#NULL!	9	9	9	#NULL!	9	9	#NULL!	#NULL!	0	9	9	9	9	#NULL!	#NULL!	1	24	2	1	1	4	14	0	0	0	1
668	44	3	1	2	1	1	8	13	4	3	1	1	3	1	1	0	0	0	0	1	#NULL!	9	9	9	#NULL!	9	9	#NULL!	#NULL!	1	1	0	1	0	1	1	1	777	3	1	1	2	14	1	0	0	0
863	25	2	1	0	1	1	3	5	3	2	1	1	3	1	1	0	0	1	0	1	#NULL!	9	9	9	#NULL!	9	9	#NULL!	#NULL!	1	1	0	1	0	1	1	1	48	2	1	1	2	15	1	0	0	0
836	41	3	1	3	0	1	7	10	4	3	1	1	3	1	1	0	0	0	0	1	#NULL!	9	9	9	#NULL!	9	9	#NULL!	#NULL!	1	1	1	0	0	1	1	1	48	2	1	1	2	17	1	0	0	0
787	20	1	4	0	1	4	1	3	2	2	0	0	1	1	1	0	0	1	0	1	#NULL!	9	9	9	#NULL!	9	9	#NULL!	#NULL!	1	1	0	1	0	1	1	1	60	3	1	1	2	17	1	0	1	0
834	28	2	1	0	1	1	4	4	2	1	1	1	3	1	0	0	1	1	0	1	#NULL!	9	9	9	#NULL!	9	9	#NULL!	#NULL!	1	1	0	1	0	2	1	1	12	1	1	1	2	14	1	0	0	0
798	22	1	2	0	0	1	3	3	2	2	0	0	1	1	1	0	0	0	0	1	#NULL!	9	9	9	#NULL!	9	9	#NULL!	#NULL!	0	9	9	9	9	#NULL!	#NULL!	1	48	2	1	1	2	16	1	0	0	0
650	35	3	1	0	0	1	4	4	2	3	1	1	3	1	1	0	1	0	0	1	#NULL!	9	9	9	#NULL!	9	9	#NULL!	#NULL!	0	9	9	9	9	#NULL!	#NULL!	1	777	3	1	1	2	14	1	0	0	0
660	35	3	1	0	1	1	6	8	3	3	0	0	1	0	0	1	0	1	0	1	#NULL!	9	9	9	#NULL!	9	9	#NULL!	#NULL!	1	1	1	1	0	2	1	1	777	3	1	1	3	17	0	0	0	1
756	28	2	1	1	1	4	4	4	2	3	7	#NULL!	1	1	1	0	0	0	0	0	1	1	0	0	0	0	0	2	4	1	1	0	1	0	2	1	1	777	3	0	1	4	5	0	1	1	1
647	30	2	1	0	0	1	3	4	2	1	1	1	3	0	1	0	0	0	0	0	0	1	1	1	0	0	0	0	0	#NULL!	9	9	9	9	#NULL!	#NULL!	#NULL!	#NULL!	#NULL!	1	1	4	7	0	0	0	1
649	22	1	1	1	0	1	2	4	2	3	1	1	3	0	1	0	0	0	0	1	#NULL!	9	9	9	#NULL!	9	9	#NULL!	#NULL!	1	0	1	0	0	2	0	1	777	3	0	1	4	15	0	1	0	1
658	28	2	5	0	1	1	5	6	3	3	1	1	3	1	1	0	0	1	0	1	#NULL!	9	9	9	#NULL!	9	9	#NULL!	#NULL!	0	9	9	9	9	#NULL!	#NULL!	1	24	2	0	1	4	14	0	0	0	1
794	22	1	4	0	1	2	3	3	2	1	0	0	1	0	1	0	0	0	0	1	#NULL!	9	9	9	#NULL!	9	9	#NULL!	#NULL!	1	1	0	1	0	1	1	0	24	2	0	1	4	17	0	0	0	1
806	30	2	2	0	0	1	7	8	3	3	1	1	3	0	1	0	0	0	0	1	#NULL!	9	9	9	#NULL!	9	9	#NULL!	#NULL!	0	9	9	9	9	#NULL!	#NULL!	1	24	2	1	1	2	18	1	0	0	0
790	21	1	2	0	0	1	2	2	2	3	1	1	3	0	1	0	0	0	0	1	#NULL!	9	9	9	#NULL!	9	9	#NULL!	#NULL!	0	9	9	9	9	#NULL!	#NULL!	1	9	1	0	1	2	17	1	0	0	0
804	27	2	5	0	0	1	5	6	3	3	1	1	3	1	1	0	0	0	0	1	#NULL!	9	9	9	#NULL!	9	9	#NULL!	#NULL!	0	9	9	9	9	#NULL!	#NULL!	1	24	2	1	1	2	15	1	0	0	0
761	30	2	1	0	0	1	0	0	1	3	1	1	3	0	1	0	0	0	0	1	#NULL!	9	9	9	#NULL!	9	9	#NULL!	#NULL!	0	9	9	9	9	#NULL!	#NULL!	1	24	2	1	1	2	18	1	0	0	0
645	26	2	2	0	0	4	4	6	3	3	7	#NULL!	1	0	1	0	0	0	0	1	#NULL!	9	9	9	#NULL!	9	9	#NULL!	#NULL!	0	9	9	9	9	#NULL!	#NULL!	1	60	3	1	1	4	18	0	0	1	1
807	34	2	3	1	0	4	7	7	3	3	7	#NULL!	1	1	1	0	0	0	0	1	#NULL!	9	9	9	#NULL!	9	9	#NULL!	#NULL!	0	9	9	9	9	#NULL!	#NULL!	1	777	3	1	1	4	18	0	1	1	1
792	32	2	1	2	0	4	6	6	3	3	7	#NULL!	1	0	1	0	0	0	0	1	#NULL!	9	9	9	#NULL!	9	9	#NULL!	#NULL!	0	9	9	9	9	#NULL!	#NULL!	1	60	3	0	1	4	17	0	0	1	1
854	21	1	5	2	0	1	3	4	2	3	1	1	3	0	0	0	0	1	0	1	#NULL!	9	9	9	#NULL!	9	9	#NULL!	#NULL!	0	9	9	9	9	#NULL!	#NULL!	1	24	2	1	1	4	17	0	0	0	1
786	25	2	4	0	0	1	4	4	2	3	1	1	3	1	1	0	0	0	0	1	#NULL!	9	9	9	#NULL!	9	9	#NULL!	#NULL!	0	9	9	9	9	#NULL!	#NULL!	1	48	2	1	1	4	14	0	0	0	1
797	31	2	5	1	0	1	8	9	3	3	1	1	3	1	1	0	0	0	0	1	#NULL!	9	9	9	#NULL!	9	9	#NULL!	#NULL!	0	9	9	9	9	#NULL!	#NULL!	1	60	3	1	1	2	16	1	1	0	0
795	23	1	1	0	0	1	3	3	2	3	1	1	3	1	1	0	0	0	0	1	#NULL!	9	9	9	#NULL!	9	9	#NULL!	#NULL!	1	1	0	1	0	2	1	1	24	2	1	1	2	16	1	0	0	0
757	23	1	1	0	0	1	3	4	2	3	1	1	3	1	0	1	0	0	0	1	#NULL!	9	9	9	#NULL!	9	9	#NULL!	#NULL!	0	9	9	9	9	#NULL!	#NULL!	1	120	3	1	1	1	19	1	0	0	0
762	40	3	2	0	0	4	6	7	3	3	1	1	3	0	1	0	0	0	0	1	#NULL!	9	9	9	#NULL!	9	9	#NULL!	#NULL!	1	1	0	0	1	1	1	1	777	3	1	1	3	17	0	0	1	1
800	30	2	1	0	1	1	7	10	4	1	0	0	3	1	1	1	0	0	0	0	1	0	1	1	0	0	0	0	0	#NULL!	9	9	9	9	#NULL!	#NULL!	#NULL!	#NULL!	#NULL!	1	1	2	8	1	0	0	0
664	25	2	1	0	1	4	3	3	2	3	7	#NULL!	1	1	0	0	0	0	0	0	0	1	1	0	0	0	0	2	3	1	0	0	1	0	2	1	1	10	1	0	1	2	6	1	0	1	0
773	30	2	4	0	0	1	5	8	3	1	1	1	3	1	1	0	0	0	0	0	0	0	1	0	1	0	0	0	0	#NULL!	9	9	9	9	#NULL!	#NULL!	#NULL!	#NULL!	#NULL!	0	0	3	10	0	0	0	1
770	34	2	2	0	0	4	0	0	1	3	7	#NULL!	1	0	1	0	0	0	0	1	#NULL!	9	9	9	#NULL!	9	9	#NULL!	#NULL!	0	9	9	9	9	#NULL!	#NULL!	1	777	3	0	1	1	14	1	0	1	0
814	28	2	1	0	0	4	5	5	3	3	7	#NULL!	1	0	1	0	0	0	0	1	#NULL!	9	9	9	#NULL!	9	9	#NULL!	#NULL!	0	9	9	9	9	#NULL!	#NULL!	1	36	2	1	1	2	16	1	0	1	0
780	21	1	1	3	1	4	1	1	1	2	0	0	1	1	1	0	0	0	0	1	#NULL!	9	9	9	#NULL!	9	9	#NULL!	#NULL!	0	9	9	9	9	#NULL!	#NULL!	1	36	2	1	1	2	18	1	0	1	0
768	30	2	3	0	0	1	4	5	3	2	1	1	3	1	0	1	0	0	0	0	0	1	1	0	0	0	0	2	4	0	9	9	9	9	#NULL!	#NULL!	1	5	1	1	1	2	5	1	0	0	0
803	30	2	1	0	0	1	6	6	3	3	1	1	1	1	1	0	0	0	0	1	#NULL!	9	9	9	#NULL!	9	9	#NULL!	#NULL!	1	1	1	1	0	1	1	1	36	2	1	1	2	15	1	0	0	0
764	25	2	1	0	0	1	3	3	2	1	1	1	3	1	1	0	1	0	0	1	#NULL!	9	9	9	#NULL!	9	9	#NULL!	#NULL!	1	0	1	1	0	1	1	1	12	1	1	1	2	18	1	0	0	0
750	27	2	1	0	0	4	3	6	3	3	7	#NULL!	1	0	1	0	0	0	0	1	#NULL!	9	9	9	#NULL!	9	9	#NULL!	#NULL!	1	1	0	0	0	1	1	1	60	3	1	1	4	17	0	0	1	1
775	30	2	2	0	0	1	7	11	4	3	1	1	3	1	1	0	0	0	0	1	#NULL!	9	9	9	#NULL!	9	9	#NULL!	#NULL!	0	9	9	9	9	#NULL!	#NULL!	1	48	2	1	1	4	14	0	0	0	1
772	24	1	1	1	0	3	4	4	2	3	1	1	3	0	1	1	1	0	0	1	#NULL!	9	9	9	#NULL!	9	9	#NULL!	#NULL!	0	9	9	9	9	#NULL!	#NULL!	1	60	3	1	1	4	14	0	1	0	1
769	22	1	2	0	0	1	6	6	3	3	1	1	3	1	1	0	0	0	0	1	#NULL!	9	9	9	#NULL!	9	9	#NULL!	#NULL!	1	1	0	1	0	1	1	1	60	3	1	1	4	15	0	0	0	1
777	22	1	2	3	0	4	1	2	2	3	7	#NULL!	1	0	1	0	0	0	0	1	#NULL!	9	9	9	#NULL!	9	9	#NULL!	#NULL!	0	9	9	9	9	#NULL!	#NULL!	1	48	2	1	1	1	16	1	0	1	0
778	30	2	4	1	1	1	7	8	3	2	1	1	3	1	1	0	0	0	0	1	#NULL!	9	9	9	#NULL!	9	9	#NULL!	#NULL!	1	1	0	0	0	1	1	1	60	3	1	0	3	15	0	1	0	1
753	35	3	1	0	0	1	7	11	4	3	1	1	3	0	1	0	0	0	0	1	#NULL!	9	9	9	#NULL!	9	9	#NULL!	#NULL!	0	9	9	9	9	#NULL!	#NULL!	1	120	3	1	1	3	16	0	0	0	1
744	27	2	1	0	1	1	4	5	3	1	1	1	3	1	1	0	0	0	0	1	#NULL!	9	9	9	#NULL!	9	9	#NULL!	#NULL!	0	9	9	9	9	#NULL!	#NULL!	1	24	2	1	1	1	18	1	0	0	0
758	22	1	1	0	0	4	3	4	2	3	0	0	1	1	1	0	0	0	0	1	#NULL!	9	9	9	#NULL!	9	9	#NULL!	#NULL!	0	9	9	9	9	#NULL!	#NULL!	1	777	3	1	1	4	18	0	0	1	1
783	20	1	1	0	0	1	2	2	2	2	1	1	3	1	1	0	0	0	0	1	#NULL!	9	9	9	#NULL!	9	9	#NULL!	#NULL!	0	9	9	9	9	#NULL!	#NULL!	1	36	2	1	1	4	18	0	0	0	1
784	37	3	1	0	1	1	5	8	3	2	1	1	3	1	1	0	0	0	0	1	#NULL!	9	9	9	#NULL!	9	9	#NULL!	#NULL!	0	9	9	9	9	#NULL!	#NULL!	1	36	2	1	1	4	18	0	0	0	1
785	33	2	1	0	1	4	5	9	3	2	0	0	1	1	1	0	0	0	0	1	#NULL!	9	9	9	#NULL!	9	9	#NULL!	#NULL!	1	0	1	0	1	1	1	1	36	2	1	1	4	14	0	0	1	1
782	23	1	1	0	0	1	4	4	2	2	1	1	3	1	1	1	0	0	0	1	#NULL!	9	9	9	#NULL!	9	9	#NULL!	#NULL!	1	0	1	0	0	1	1	1	12	1	1	1	4	18	0	0	0	1
747	20	1	4	0	0	1	3	4	2	2	1	1	3	1	1	0	0	0	0	1	#NULL!	9	9	9	#NULL!	9	9	#NULL!	#NULL!	0	9	9	9	9	#NULL!	#NULL!	1	36	2	1	1	2	15	1	0	0	0
745	30	2	1	2	0	4	4	4	2	3	0	0	1	1	1	0	0	0	0	1	#NULL!	9	9	9	#NULL!	9	9	#NULL!	#NULL!	0	9	9	9	9	#NULL!	#NULL!	1	777	3	1	1	2	16	1	0	1	0
779	37	3	1	3	0	1	4	8	3	1	1	1	3	1	1	0	0	0	0	1	#NULL!	9	9	9	#NULL!	9	9	#NULL!	#NULL!	1	1	0	0	0	1	1	1	24	2	1	1	2	18	1	0	0	0
766	28	2	2	0	0	1	6	8	3	3	1	1	3	1	0	0	0	0	0	1	#NULL!	9	9	9	#NULL!	9	9	#NULL!	#NULL!	0	9	9	9	9	#NULL!	#NULL!	1	777	3	0	1	2	17	1	0	0	0
774	26	2	1	0	1	2	3	3	2	1	0	0	1	1	1	0	0	0	0	1	#NULL!	9	9	9	#NULL!	9	9	#NULL!	#NULL!	1	0	0	1	0	0	#NULL!	1	12	1	0	1	2	18	1	0	0	0
776	20	1	4	1	0	1	1	3	2	2	1	1	3	1	1	0	0	0	0	1	#NULL!	9	9	9	#NULL!	9	9	#NULL!	#NULL!	0	9	9	9	9	#NULL!	#NULL!	0	60	3	0	1	4	16	0	1	0	1
771	38	3	1	0	1	2	3	6	3	3	0	0	1	1	1	0	0	0	0	0	0	0	1	0	0	0	0	2	2	#NULL!	9	9	9	9	#NULL!	#NULL!	#NULL!	#NULL!	#NULL!	0	1	4	8	0	0	0	1
813	28	2	2	1	0	2	3	3	2	2	0	0	1	0	1	0	0	0	0	1	#NULL!	9	9	9	#NULL!	9	9	#NULL!	#NULL!	0	9	9	9	9	#NULL!	#NULL!	1	60	3	0	1	4	16	0	1	0	1
746	45	3	2	0	0	1	5	9	3	3	1	1	3	0	1	0	0	0	0	1	#NULL!	9	9	9	#NULL!	9	9	#NULL!	#NULL!	0	9	9	9	9	#NULL!	#NULL!	1	777	3	1	1	1	16	1	0	0	0
224	26	2	3	2	1	1	5	6	3	1	0	0	1	1	1	0	0	0	0	1	#NULL!	9	9	9	#NULL!	9	9	#NULL!	#NULL!	1	1	0	1	0	1	1	1	12	1	1	1	1	17	1	0	0	0
213	23	1	2	1	0	1	4	4	2	3	1	1	3	0	1	0	0	0	0	1	0	1	0	0	0	0	0	1	2	0	9	9	9	9	#NULL!	#NULL!	1	36	2	1	1	1	14	1	1	0	0
217	23	1	1	0	1	1	2	2	2	2	1	1	3	1	1	0	0	0	0	1	#NULL!	9	9	9	#NULL!	9	9	#NULL!	#NULL!	0	9	9	9	9	#NULL!	#NULL!	1	36	2	1	1	4	16	0	0	0	1
235	23	1	4	0	1	1	6	8	3	3	1	1	3	1	1	0	0	0	0	1	#NULL!	9	9	9	#NULL!	9	9	#NULL!	#NULL!	0	9	9	9	9	#NULL!	#NULL!	1	24	2	1	1	1	17	1	0	0	0
724	23	1	2	0	0	4	3	6	3	3	7	#NULL!	1	1	1	0	0	0	0	1	#NULL!	9	9	9	#NULL!	9	9	#NULL!	#NULL!	0	9	9	9	9	#NULL!	#NULL!	1	60	3	0	1	1	16	1	0	1	0
723	24	1	2	3	1	1	1	1	1	2	1	1	3	1	1	0	0	0	0	1	#NULL!	9	9	9	#NULL!	9	9	#NULL!	#NULL!	0	9	9	9	9	#NULL!	#NULL!	1	36	2	1	1	1	16	1	0	0	0
727	43	3	1	0	0	1	8	10	4	3	0	0	1	0	1	0	0	0	0	1	#NULL!	9	9	9	#NULL!	9	9	#NULL!	#NULL!	0	9	9	9	9	#NULL!	#NULL!	1	60	3	1	1	1	14	1	0	0	0
212	40	3	1	2	1	1	8	11	4	3	1	1	3	1	1	0	0	0	0	1	#NULL!	9	9	9	#NULL!	9	9	#NULL!	#NULL!	0	9	9	9	9	#NULL!	#NULL!	1	777	3	1	1	3	16	0	0	0	1
731	37	3	3	0	1	1	8	10	4	3	1	1	3	1	1	0	1	0	0	0	1	0	1	0	0	1	0	2	3	0	9	9	9	9	#NULL!	#NULL!	1	777	3	1	1	3	5	0	0	0	1
737	42	3	1	0	0	1	6	7	3	2	1	1	3	1	1	1	1	1	1	1	#NULL!	9	9	9	#NULL!	9	9	#NULL!	#NULL!	1	1	0	0	0	1	1	1	36	2	1	1	3	17	0	0	0	1
733	28	2	1	0	0	1	5	6	3	2	1	1	3	1	1	0	0	0	0	0	0	0	1	0	0	0	0	1	3	0	9	9	9	9	#NULL!	#NULL!	1	96	3	1	1	3	11	0	0	0	1
718	28	2	2	0	1	1	6	7	3	1	0	0	1	1	1	0	0	0	0	0	1	0	0	0	0	0	0	0	0	#NULL!	9	9	9	9	#NULL!	#NULL!	#NULL!	#NULL!	#NULL!	0	1	3	7	0	0	0	1
741	36	3	5	0	1	1	8	11	4	3	1	1	3	1	0	0	0	0	0	1	#NULL!	9	9	9	#NULL!	9	9	#NULL!	#NULL!	0	9	9	9	9	#NULL!	#NULL!	1	60	3	1	1	3	14	0	0	0	1
222	30	2	3	2	0	1	5	6	3	3	1	1	3	1	0	0	0	0	0	1	#NULL!	9	9	9	#NULL!	9	9	#NULL!	#NULL!	0	9	9	9	9	#NULL!	#NULL!	1	120	3	1	1	3	13	0	0	0	1
220	22	1	4	0	0	1	3	4	2	2	1	1	3	1	1	0	0	0	0	1	#NULL!	9	9	9	#NULL!	9	9	#NULL!	#NULL!	0	9	9	9	9	#NULL!	#NULL!	1	36	2	1	1	2	14	1	0	0	0
201	30	2	1	0	0	1	6	7	3	3	1	1	3	1	1	0	0	0	0	1	#NULL!	9	9	9	#NULL!	9	9	#NULL!	#NULL!	1	1	0	1	0	1	1	1	12	1	1	0	2	15	1	0	0	0
209	22	1	2	0	0	1	3	4	2	3	1	1	3	1	0	0	0	0	0	1	#NULL!	9	9	9	#NULL!	9	9	#NULL!	#NULL!	0	9	9	9	9	#NULL!	#NULL!	1	24	2	1	1	2	15	1	0	0	0
707	39	3	1	1	0	1	7	7	3	3	1	1	3	0	1	0	0	0	0	1	#NULL!	9	9	9	#NULL!	9	9	#NULL!	#NULL!	0	9	9	9	9	#NULL!	#NULL!	1	36	2	1	1	2	16	1	1	0	0
704	30	2	3	0	0	1	4	7	3	3	1	1	3	1	1	0	0	0	0	1	#NULL!	9	9	9	#NULL!	9	9	#NULL!	#NULL!	0	9	9	9	9	#NULL!	#NULL!	1	36	2	1	1	2	13	1	0	0	0
713	22	1	1	0	0	1	2	3	2	3	1	1	3	1	1	0	0	0	0	1	0	1	0	0	0	0	0	1	4	0	9	9	9	9	#NULL!	#NULL!	1	60	3	1	1	2	13	1	0	0	0
140	38	3	3	0	1	1	5	11	4	1	1	1	3	1	1	0	0	0	0	1	#NULL!	9	9	9	#NULL!	9	9	#NULL!	#NULL!	0	9	9	9	9	#NULL!	#NULL!	1	24	2	1	1	2	17	1	0	0	0
218	24	1	1	1	0	1	2	5	3	3	1	1	3	0	1	0	0	0	0	1	#NULL!	9	9	9	#NULL!	9	9	#NULL!	#NULL!	0	9	9	9	9	#NULL!	#NULL!	1	60	3	1	1	4	14	0	1	0	1
226	23	1	3	0	0	1	5	5	3	3	1	1	3	1	1	0	0	0	0	1	0	1	0	0	0	0	0	1	2	0	9	9	9	9	#NULL!	#NULL!	1	60	3	0	1	2	14	1	0	0	0
216	25	2	3	0	1	1	3	3	2	2	1	1	3	1	1	0	0	0	0	1	#NULL!	9	9	9	#NULL!	9	9	#NULL!	#NULL!	0	9	9	9	9	#NULL!	#NULL!	1	36	2	1	1	2	16	1	0	0	0
211	20	1	4	0	1	1	2	2	2	2	1	1	3	1	1	0	0	0	0	1	#NULL!	9	9	9	#NULL!	9	9	#NULL!	#NULL!	1	1	0	1	0	1	1	1	36	2	1	1	2	17	1	0	0	0
227	30	2	3	3	0	1	6	6	3	3	1	1	3	1	1	0	0	0	0	1	#NULL!	9	9	9	#NULL!	9	9	#NULL!	#NULL!	1	1	0	1	0	1	1	1	60	3	1	1	2	17	1	0	0	0
708	40	3	3	3	0	1	7	8	3	1	1	1	3	1	1	1	0	1	0	1	#NULL!	9	9	9	#NULL!	9	9	#NULL!	#NULL!	0	9	9	9	9	#NULL!	#NULL!	1	24	2	1	1	4	15	0	0	0	1
735	24	1	2	0	0	1	3	8	3	3	0	0	3	1	1	1	0	0	0	0	1	1	0	0	0	0	0	0	0	#NULL!	9	9	9	9	#NULL!	#NULL!	#NULL!	#NULL!	#NULL!	1	1	4	11	0	0	0	1
715	30	2	1	2	0	1	2	2	2	3	1	1	3	1	1	1	0	0	0	1	#NULL!	9	9	9	#NULL!	9	9	#NULL!	#NULL!	9	9	9	9	9	#NULL!	#NULL!	9	999	9	1	1	4	14	0	0	0	1
734	37	3	2	1	1	4	4	7	3	3	7	#NULL!	1	1	1	0	0	0	0	0	0	0	1	0	0	0	0	0	0	#NULL!	9	9	9	9	#NULL!	#NULL!	#NULL!	#NULL!	#NULL!	0	1	4	5	0	1	1	1
716	24	1	3	0	1	1	3	3	2	2	1	1	3	1	1	1	0	0	0	1	#NULL!	9	9	9	#NULL!	9	9	#NULL!	#NULL!	0	9	9	9	9	#NULL!	#NULL!	1	36	2	1	1	4	14	0	0	0	1
739	36	3	4	0	1	1	6	6	3	2	1	1	3	1	0	0	0	0	0	0	0	0	0	0	1	0	0	0	0	#NULL!	9	9	9	9	#NULL!	#NULL!	#NULL!	#NULL!	#NULL!	1	1	4	2	0	0	0	1
725	30	2	2	0	1	1	4	6	3	2	1	1	3	1	0	0	0	0	0	0	0	0	0	0	1	0	1	2	1	0	9	9	9	9	#NULL!	#NULL!	0	48	2	1	1	4	3	0	0	0	1
714	24	1	3	3	0	1	2	2	2	3	1	1	3	1	0	0	0	0	0	1	#NULL!	9	9	9	#NULL!	9	9	#NULL!	#NULL!	1	0	0	1	0	0	#NULL!	1	12	1	1	1	4	14	0	0	0	1
229	24	1	3	2	1	1	4	4	2	2	0	0	1	1	1	0	0	0	0	1	#NULL!	9	9	9	#NULL!	9	9	#NULL!	#NULL!	0	9	9	9	9	#NULL!	#NULL!	1	48	2	1	1	4	15	0	0	0	1
168	26	2	1	0	1	1	6	8	3	1	1	1	3	1	1	0	0	0	0	1	#NULL!	9	9	9	#NULL!	9	9	#NULL!	#NULL!	0	9	9	9	9	#NULL!	#NULL!	1	12	1	1	1	2	13	1	0	0	0
113	35	3	1	0	1	1	7	8	3	2	1	1	3	1	1	0	0	0	0	1	#NULL!	9	9	9	#NULL!	9	9	#NULL!	#NULL!	1	1	0	0	0	1	1	1	60	3	1	1	3	14	0	0	0	1
16	20	1	1	3	1	1	1	1	1	2	0	0	1	1	0	0	0	1	0	1	#NULL!	9	9	9	#NULL!	9	9	#NULL!	#NULL!	0	9	9	9	9	#NULL!	#NULL!	1	36	2	1	1	4	14	0	0	0	1
99	30	2	1	2	1	1	5	5	3	2	1	1	3	1	1	0	0	0	0	1	#NULL!	9	9	9	#NULL!	9	9	#NULL!	#NULL!	0	9	9	9	9	#NULL!	#NULL!	1	36	2	1	1	4	16	0	0	0	1
155	26	2	1	0	1	1	6	6	3	1	1	1	3	1	1	0	0	1	0	1	#NULL!	9	9	9	#NULL!	9	9	#NULL!	#NULL!	1	1	0	0	0	1	1	1	12	1	1	1	2	13	1	0	0	0
103	30	2	4	2	1	1	3	6	3	2	1	1	3	1	1	0	0	1	0	1	#NULL!	9	9	9	#NULL!	9	9	#NULL!	#NULL!	0	9	9	9	9	#NULL!	#NULL!	1	36	2	1	1	2	15	1	0	0	0
98	24	1	4	2	1	1	8	9	3	2	1	1	3	1	1	0	0	0	0	1	#NULL!	9	9	9	#NULL!	9	9	#NULL!	#NULL!	1	1	0	1	0	1	1	1	36	2	1	1	2	16	1	0	0	0
171	22	1	4	0	1	1	4	4	2	2	1	1	3	1	0	0	0	1	0	1	#NULL!	9	9	9	#NULL!	9	9	#NULL!	#NULL!	1	1	0	1	0	1	1	1	60	3	1	1	2	13	1	0	0	0
183	38	3	2	2	1	1	8	8	3	2	1	1	3	1	0	0	0	0	0	1	#NULL!	9	9	9	#NULL!	9	9	#NULL!	#NULL!	0	9	9	9	9	#NULL!	#NULL!	1	120	3	0	1	4	16	0	0	0	1
114	36	3	2	0	0	1	8	10	4	2	1	1	3	1	1	0	1	0	0	1	#NULL!	9	9	9	#NULL!	9	9	#NULL!	#NULL!	0	9	9	9	9	#NULL!	#NULL!	1	60	3	0	1	4	14	0	0	0	1
181	40	3	2	0	1	1	8	13	4	3	1	1	3	1	0	0	0	0	0	1	#NULL!	9	9	9	#NULL!	9	9	#NULL!	#NULL!	0	9	9	9	9	#NULL!	#NULL!	1	60	3	1	1	4	16	0	0	0	1
700	27	2	1	0	1	1	3	4	2	1	1	1	3	1	1	0	0	0	0	1	1	1	0	0	0	0	0	0	0	#NULL!	9	9	9	9	#NULL!	#NULL!	#NULL!	#NULL!	#NULL!	1	1	3	14	0	0	0	1
139	33	2	1	0	0	1	9	10	4	3	1	1	3	1	1	1	0	0	0	0	0	1	1	0	0	0	0	2	2	1	1	1	1	0	1	1	1	36	2	0	0	2	0	1	0	0	0
88	26	2	3	0	1	1	5	5	3	1	1	1	3	1	1	0	0	0	0	0	0	0	1	0	0	1	0	0	0	#NULL!	9	9	9	9	#NULL!	#NULL!	#NULL!	#NULL!	#NULL!	0	1	2	12	1	0	0	0
150	22	1	3	1	1	4	3	3	2	3	0	0	1	1	0	0	0	0	0	1	#NULL!	9	9	9	#NULL!	9	9	#NULL!	#NULL!	1	1	0	1	0	1	1	1	60	3	0	1	2	17	1	1	1	0
125	36	3	4	0	1	1	5	7	3	2	1	1	3	1	1	0	0	0	0	1	#NULL!	9	9	9	#NULL!	9	9	#NULL!	#NULL!	0	9	9	9	9	#NULL!	#NULL!	1	60	3	0	1	4	15	0	0	0	1
57	28	2	3	0	0	1	3	4	2	3	1	1	3	1	1	0	0	0	0	1	#NULL!	9	9	9	#NULL!	9	9	#NULL!	#NULL!	0	9	9	9	9	#NULL!	#NULL!	1	60	3	1	1	2	16	1	0	0	0
144	26	2	3	0	0	1	5	6	3	3	1	1	3	1	1	0	0	0	0	1	#NULL!	9	9	9	#NULL!	9	9	#NULL!	#NULL!	1	1	1	1	0	1	1	1	48	2	1	1	2	17	1	0	0	0
148	26	2	3	0	0	1	5	5	3	3	1	1	3	1	1	0	0	0	0	1	#NULL!	9	9	9	#NULL!	9	9	#NULL!	#NULL!	1	1	1	1	0	2	1	1	48	2	0	1	2	17	1	0	0	0
170	30	2	2	1	0	4	4	9	3	3	0	0	1	0	1	0	0	0	0	1	0	0	1	0	0	0	0	0	0	#NULL!	9	9	9	9	#NULL!	#NULL!	#NULL!	#NULL!	#NULL!	0	0	2	13	1	1	1	0
135	40	3	3	3	1	1	9	12	4	3	1	1	3	0	1	0	0	0	0	1	#NULL!	9	9	9	#NULL!	9	9	#NULL!	#NULL!	1	1	0	1	0	1	0	1	120	3	0	1	4	14	0	0	0	1
81	39	3	3	3	1	1	4	5	3	1	1	1	3	1	1	0	0	0	0	0	0	0	0	1	0	0	0	2	2	1	1	0	1	0	1	0	1	24	2	0	1	3	2	0	0	0	1
234	37	3	3	2	0	1	7	8	3	3	1	1	3	1	1	0	0	0	0	1	#NULL!	9	9	9	#NULL!	9	9	#NULL!	#NULL!	1	0	0	1	0	2	1	1	120	3	1	1	3	17	0	0	0	1
126	26	2	2	0	0	1	3	3	2	3	1	1	3	1	1	0	0	0	0	1	#NULL!	9	9	9	#NULL!	9	9	#NULL!	#NULL!	0	9	9	9	9	#NULL!	#NULL!	1	96	3	1	1	4	14	0	0	0	1
193	43	3	1	0	0	1	5	11	4	3	1	1	3	1	1	0	0	0	0	1	#NULL!	9	9	9	#NULL!	9	9	#NULL!	#NULL!	1	0	0	1	0	1	1	1	60	3	1	1	4	15	0	0	0	1
166	25	2	2	1	1	2	8	11	4	3	1	1	3	1	1	1	0	0	0	1	#NULL!	9	9	9	#NULL!	9	9	#NULL!	#NULL!	1	0	0	1	0	1	1	1	48	2	0	1	4	13	0	1	0	1
67	35	3	1	3	0	1	10	12	4	3	1	1	3	1	1	0	0	0	0	1	#NULL!	9	9	9	#NULL!	9	9	#NULL!	#NULL!	1	1	0	0	0	1	1	1	777	3	1	1	3	15	0	0	0	1
20	25	2	1	2	1	1	4	6	3	1	0	0	1	1	1	0	0	0	0	1	#NULL!	9	9	9	#NULL!	9	9	#NULL!	#NULL!	0	9	9	9	9	#NULL!	#NULL!	1	36	2	1	1	3	16	0	0	0	1
23	30	2	1	0	1	4	5	6	3	3	7	#NULL!	1	1	1	0	0	0	0	1	#NULL!	9	9	9	#NULL!	9	9	#NULL!	#NULL!	1	1	0	0	0	1	1	1	777	3	1	1	3	15	0	0	1	1
85	22	1	4	3	0	1	4	4	2	3	1	1	3	1	1	1	0	0	0	1	#NULL!	9	9	9	#NULL!	9	9	#NULL!	#NULL!	0	9	9	9	9	#NULL!	#NULL!	1	60	3	1	1	3	14	0	0	0	1
87	20	1	3	3	0	3	1	2	2	3	1	1	3	1	1	0	0	0	0	1	#NULL!	9	9	9	#NULL!	9	9	#NULL!	#NULL!	0	9	9	9	9	#NULL!	#NULL!	1	60	3	1	1	3	15	0	0	0	1
91	30	2	1	0	0	1	5	5	3	2	1	1	3	0	1	0	0	0	0	1	#NULL!	9	9	9	#NULL!	9	9	#NULL!	#NULL!	0	9	9	9	9	#NULL!	#NULL!	1	60	3	1	0	3	16	0	0	0	1
86	28	2	1	0	0	3	4	5	3	3	1	1	3	0	1	0	0	0	0	1	#NULL!	9	9	9	#NULL!	9	9	#NULL!	#NULL!	1	1	0	1	0	2	1	1	24	2	1	1	3	14	0	0	0	1
116	35	3	2	0	0	1	7	11	4	3	1	1	3	1	1	0	0	0	0	0	0	0	1	0	0	0	0	0	0	#NULL!	9	9	9	9	#NULL!	#NULL!	#NULL!	#NULL!	#NULL!	0	1	3	12	0	0	0	1
6	30	2	1	2	1	1	5	6	3	2	0	0	1	1	1	0	0	0	0	1	#NULL!	9	9	9	#NULL!	9	9	#NULL!	#NULL!	0	9	9	9	9	#NULL!	#NULL!	1	48	2	1	1	4	15	0	0	0	1
8	25	2	1	0	1	1	5	5	3	2	1	1	3	1	0	0	0	1	0	1	#NULL!	9	9	9	#NULL!	9	9	#NULL!	#NULL!	0	9	9	9	9	#NULL!	#NULL!	1	48	2	1	1	4	15	0	0	0	1
83	20	1	3	1	0	1	4	6	3	3	1	1	3	0	1	0	0	0	0	1	#NULL!	9	9	9	#NULL!	9	9	#NULL!	#NULL!	1	0	0	1	0	1	1	1	60	3	1	1	4	15	0	1	0	1
84	28	2	1	0	0	1	4	4	2	3	1	1	3	1	1	0	0	0	0	1	#NULL!	9	9	9	#NULL!	9	9	#NULL!	#NULL!	1	0	0	1	0	1	1	1	48	2	1	1	4	14	0	0	0	1
102	30	2	1	0	1	3	3	7	3	2	0	0	1	1	0	0	0	0	0	1	#NULL!	9	9	9	#NULL!	9	9	#NULL!	#NULL!	1	1	0	1	0	1	1	1	60	3	0	1	4	15	0	0	0	1
180	19	1	2	3	0	1	3	3	2	3	1	1	3	1	1	0	0	0	0	1	#NULL!	9	9	9	#NULL!	9	9	#NULL!	#NULL!	1	0	0	1	1	1	1	1	48	2	1	0	2	16	1	0	0	0
149	20	1	3	0	0	3	4	6	3	3	0	0	1	1	1	0	0	0	0	1	#NULL!	9	9	9	#NULL!	9	9	#NULL!	#NULL!	0	9	9	9	9	#NULL!	#NULL!	1	72	3	1	1	2	17	1	0	0	0
82	39	3	2	1	0	1	9	13	4	3	1	1	3	1	1	0	0	0	0	1	#NULL!	9	9	9	#NULL!	9	9	#NULL!	#NULL!	0	9	9	9	9	#NULL!	#NULL!	1	777	3	1	1	2	15	1	1	0	0
21	25	2	1	2	1	4	2	3	2	2	7	#NULL!	1	1	1	0	0	0	0	1	#NULL!	9	9	9	#NULL!	9	9	#NULL!	#NULL!	1	1	0	1	0	1	0	1	36	2	1	1	2	16	1	0	1	0
97	32	2	3	0	0	1	7	16	4	3	0	0	1	1	1	0	0	0	0	0	0	1	0	0	0	0	0	2	4	0	9	9	9	9	#NULL!	#NULL!	1	60	3	0	1	2	9	1	0	0	0
22	25	2	1	0	1	1	3	5	3	1	1	1	3	1	1	0	0	0	0	1	#NULL!	9	9	9	#NULL!	9	9	#NULL!	#NULL!	1	1	0	0	0	1	1	1	24	2	1	1	2	15	1	0	0	0
122	22	1	3	0	0	1	2	4	2	1	1	1	3	1	0	0	0	0	0	0	0	0	0	0	1	0	0	0	0	#NULL!	9	9	9	9	#NULL!	#NULL!	#NULL!	#NULL!	#NULL!	1	0	1	6	1	0	0	0
115	25	2	3	1	0	2	3	3	2	1	0	0	1	1	0	0	0	0	0	1	#NULL!	9	9	9	#NULL!	9	9	#NULL!	#NULL!	0	9	9	9	9	#NULL!	#NULL!	1	24	2	1	0	1	13	1	1	0	0
68	28	2	1	0	1	1	5	5	3	3	1	1	3	1	1	0	0	0	0	1	#NULL!	9	9	9	#NULL!	9	9	#NULL!	#NULL!	0	9	9	9	9	#NULL!	#NULL!	1	777	3	1	1	1	14	1	0	0	0
498	22	1	3	1	1	2	4	4	2	1	0	0	1	0	1	0	0	0	0	1	#NULL!	9	9	9	#NULL!	9	9	#NULL!	#NULL!	0	9	9	9	9	#NULL!	#NULL!	1	12	1	0	1	2	14	1	1	0	0
550	25	2	3	1	1	1	3	4	2	2	0	0	1	1	0	0	0	0	0	1	#NULL!	9	9	9	#NULL!	9	9	#NULL!	#NULL!	1	1	0	0	0	1	1	1	36	2	0	1	2	14	1	1	0	0
497	30	2	3	2	1	1	4	5	3	9	1	1	3	1	1	0	0	0	0	1	#NULL!	9	9	9	#NULL!	9	9	#NULL!	#NULL!	1	1	0	1	0	1	1	1	60	3	1	1	2	15	1	0	0	0
474	28	2	3	2	1	1	6	6	3	2	1	1	3	0	1	1	0	0	0	1	#NULL!	9	9	9	#NULL!	9	9	#NULL!	#NULL!	1	1	0	1	0	1	1	1	777	3	0	1	2	16	1	0	0	0
475	29	2	1	0	1	1	3	3	2	1	1	1	3	1	1	0	0	0	0	1	#NULL!	9	9	9	#NULL!	9	9	#NULL!	#NULL!	0	9	9	9	9	#NULL!	#NULL!	1	12	1	1	1	2	16	1	0	0	0
479	25	2	1	3	1	2	4	4	2	3	0	0	1	0	1	0	0	0	0	1	#NULL!	9	9	9	#NULL!	9	9	#NULL!	#NULL!	1	0	0	1	0	1	1	1	777	3	1	1	2	15	1	0	0	0
499	35	3	1	3	0	1	9	9	3	3	1	1	3	1	0	0	0	0	0	1	#NULL!	9	9	9	#NULL!	9	9	#NULL!	#NULL!	0	9	9	9	9	#NULL!	#NULL!	1	777	3	1	1	2	14	1	0	0	0
495	22	1	1	1	1	1	4	5	3	1	0	0	1	1	0	0	0	0	0	0	1	0	0	0	0	0	0	0	0	#NULL!	9	9	9	9	#NULL!	#NULL!	#NULL!	#NULL!	#NULL!	1	1	2	9	1	1	0	0
468	20	1	1	1	1	1	1	2	2	2	1	1	3	1	1	0	0	0	0	1	1	0	0	0	0	0	0	0	0	#NULL!	9	9	9	9	#NULL!	#NULL!	#NULL!	#NULL!	#NULL!	1	1	2	14	1	1	0	0
477	22	1	4	0	0	1	2	3	2	2	1	1	3	1	0	0	0	0	0	0	1	0	0	0	0	0	0	0	9	0	9	9	9	9	#NULL!	#NULL!	1	36	2	0	1	2	2	1	0	0	0
469	21	1	1	1	1	2	2	2	2	2	1	0	1	1	0	0	0	0	0	0	1	0	0	0	0	0	0	2	2	0	9	9	9	9	#NULL!	#NULL!	1	60	3	1	1	2	2	1	1	0	0
202	32	2	4	1	1	3	5	9	3	3	1	1	3	1	1	1	0	0	0	0	1	1	0	0	0	0	0	2	2	1	1	0	1	0	1	1	1	777	3	1	1	2	2	1	1	0	0
569	32	2	1	0	1	1	4	7	3	1	0	0	1	1	0	0	0	0	0	1	#NULL!	9	9	9	#NULL!	9	9	#NULL!	#NULL!	0	9	9	9	9	#NULL!	#NULL!	1	24	2	1	1	2	14	1	0	0	0
259	28	2	1	0	1	1	8	10	4	3	1	1	3	1	1	1	0	1	0	1	#NULL!	9	9	9	#NULL!	9	9	#NULL!	#NULL!	0	9	9	9	9	#NULL!	#NULL!	1	60	3	1	1	2	15	1	0	0	0
204	18	1	3	9	1	1	3	6	3	2	1	1	3	1	0	0	0	0	0	1	#NULL!	9	9	9	#NULL!	9	9	#NULL!	#NULL!	0	9	9	9	9	#NULL!	#NULL!	1	36	2	1	1	2	16	1	9	0	0
58	22	1	1	2	1	1	5	7	3	1	1	1	3	1	0	1	0	0	0	1	#NULL!	9	9	9	#NULL!	9	9	#NULL!	#NULL!	0	9	9	9	9	#NULL!	#NULL!	1	1	1	1	1	2	14	1	0	0	0
129	42	3	1	0	0	1	7	13	4	3	1	1	3	1	0	1	0	0	0	1	#NULL!	9	9	9	#NULL!	9	9	#NULL!	#NULL!	1	0	0	1	0	0	#NULL!	1	777	3	0	1	2	16	1	0	0	0
119	26	2	3	2	1	1	3	3	2	2	1	1	3	1	0	1	1	0	0	1	#NULL!	9	9	9	#NULL!	9	9	#NULL!	#NULL!	0	9	9	9	9	#NULL!	#NULL!	1	36	2	1	1	2	15	1	0	0	0
128	32	2	1	0	0	1	5	5	3	3	1	1	3	1	0	1	1	0	0	1	#NULL!	9	9	9	#NULL!	9	9	#NULL!	#NULL!	0	9	9	9	9	#NULL!	#NULL!	1	120	3	1	1	2	15	1	0	0	0
120	35	3	4	0	0	1	7	9	3	3	1	1	3	1	0	0	1	1	0	1	#NULL!	9	9	9	#NULL!	9	9	#NULL!	#NULL!	0	9	9	9	9	#NULL!	#NULL!	1	60	3	1	1	2	15	1	0	0	0
93	28	2	1	1	1	1	3	5	3	2	1	1	3	1	0	1	0	0	0	1	#NULL!	9	9	9	#NULL!	9	9	#NULL!	#NULL!	0	9	9	9	9	#NULL!	#NULL!	1	36	2	1	1	2	14	1	1	0	0
132	27	2	1	1	0	1	5	5	3	3	1	1	3	0	1	0	0	0	0	1	#NULL!	9	9	9	#NULL!	9	9	#NULL!	#NULL!	0	9	9	9	9	#NULL!	#NULL!	1	888	8	1	1	2	14	1	1	0	0
453	25	2	4	0	0	4	2	2	2	3	7	#NULL!	1	1	0	0	0	0	0	1	#NULL!	9	9	9	#NULL!	9	9	#NULL!	#NULL!	1	0	0	1	0	1	1	1	777	3	1	1	2	14	1	0	1	0
451	41	3	3	3	0	2	5	6	3	3	0	0	1	1	0	1	0	0	1	0	0	0	0	0	0	0	1	0	0	#NULL!	9	9	9	9	#NULL!	#NULL!	#NULL!	#NULL!	#NULL!	1	1	2	10	1	0	0	0
414	22	1	3	0	1	1	2	3	2	1	1	1	3	1	0	0	1	0	0	1	#NULL!	9	9	9	#NULL!	9	9	#NULL!	#NULL!	0	9	9	9	9	#NULL!	#NULL!	1	12	1	1	0	2	15	1	0	0	0
412	24	1	1	3	0	1	2	2	2	2	1	1	3	0	0	0	0	1	0	1	#NULL!	9	9	9	#NULL!	9	9	#NULL!	#NULL!	1	1	0	1	0	1	0	1	24	2	1	1	2	15	1	0	0	0
484	26	2	1	0	1	4	5	5	3	3	7	#NULL!	1	1	1	0	0	0	0	0	1	0	0	0	0	0	0	0	0	#NULL!	9	9	9	9	#NULL!	#NULL!	#NULL!	#NULL!	#NULL!	1	1	1	1	1	0	1	0
464	38	3	1	3	0	1	9	11	4	3	1	1	3	0	0	1	0	1	0	1	#NULL!	9	9	9	#NULL!	9	9	#NULL!	#NULL!	0	9	9	9	9	#NULL!	#NULL!	1	777	3	1	1	1	16	1	0	0	0
481	30	2	2	1	1	1	5	6	3	3	1	1	3	1	0	0	0	0	0	0	0	1	0	0	0	0	0	1	4	0	9	9	9	9	#NULL!	#NULL!	1	120	3	1	1	1	5	1	1	0	0
480	19	1	1	0	1	1	4	5	3	2	1	1	3	1	1	0	0	0	0	1	#NULL!	9	9	9	#NULL!	9	9	#NULL!	#NULL!	0	9	9	9	9	#NULL!	#NULL!	1	36	2	0	1	1	15	1	0	0	0
554	20	1	3	3	1	4	2	2	2	1	7	#NULL!	1	1	0	0	0	0	0	1	#NULL!	9	9	9	#NULL!	9	9	#NULL!	#NULL!	1	0	0	1	0	1	1	1	999	9	1	1	1	14	1	0	1	0
490	32	2	1	2	1	1	4	4	2	2	1	1	3	1	1	0	0	0	0	0	1	1	0	0	0	0	0	2	4	0	9	9	9	9	#NULL!	#NULL!	1	60	3	9	1	1	1	1	0	0	0
472	22	1	2	3	1	1	2	2	2	2	1	1	3	1	0	0	0	0	0	0	1	0	0	0	0	0	0	2	1	0	9	9	9	9	#NULL!	#NULL!	1	48	2	1	1	1	3	1	0	0	0
104	28	2	1	1	0	1	6	6	3	3	1	1	3	1	1	1	1	0	0	1	#NULL!	9	9	9	#NULL!	9	9	#NULL!	#NULL!	1	1	1	0	0	1	1	1	777	3	1	1	1	15	1	1	0	0
567	29	2	3	2	1	1	4	5	3	1	1	1	3	1	0	0	0	0	0	1	#NULL!	9	9	9	#NULL!	9	9	#NULL!	#NULL!	0	9	9	9	9	#NULL!	#NULL!	1	12	1	1	1	1	14	1	0	0	0
95	28	2	5	0	0	1	5	5	3	3	1	1	3	1	0	0	0	0	0	1	#NULL!	9	9	9	#NULL!	9	9	#NULL!	#NULL!	1	1	0	0	0	1	1	1	36	2	1	1	1	15	1	0	0	0
100	35	3	4	2	0	1	8	9	3	3	0	1	1	1	1	0	0	0	0	1	#NULL!	9	9	9	#NULL!	9	9	#NULL!	#NULL!	0	9	9	9	9	#NULL!	#NULL!	1	36	2	1	1	1	16	1	0	0	0
66	22	1	1	0	1	1	3	9	3	1	1	1	3	1	1	1	0	0	0	0	1	0	0	0	0	0	0	0	0	#NULL!	9	9	9	9	#NULL!	#NULL!	#NULL!	#NULL!	#NULL!	1	1	1	9	1	0	0	0
121	26	2	3	0	0	2	4	8	3	2	0	0	1	1	0	0	0	0	0	1	0	0	1	0	0	0	0	0	0	#NULL!	9	9	9	9	#NULL!	#NULL!	#NULL!	#NULL!	#NULL!	1	1	1	14	1	0	0	0
134	26	2	1	1	0	1	5	5	3	3	1	1	3	1	1	0	1	0	0	0	1	1	0	0	0	0	0	0	0	#NULL!	9	9	9	9	#NULL!	#NULL!	#NULL!	#NULL!	#NULL!	1	1	1	1	1	1	0	0
133	26	2	1	0	0	1	4	5	3	1	1	1	3	1	1	1	1	0	0	0	0	0	1	0	0	0	1	0	0	#NULL!	9	9	9	9	#NULL!	#NULL!	#NULL!	#NULL!	#NULL!	1	1	1	5	1	0	0	0
136	20	1	3	0	0	1	3	4	2	3	1	1	3	1	1	0	0	0	0	1	#NULL!	9	9	9	#NULL!	9	9	#NULL!	#NULL!	0	9	9	9	9	#NULL!	#NULL!	1	24	2	1	1	1	15	1	0	0	0
455	30	2	2	3	0	1	3	3	2	3	1	1	3	1	1	1	0	0	0	1	#NULL!	9	9	9	#NULL!	9	9	#NULL!	#NULL!	0	9	9	9	9	#NULL!	#NULL!	1	888	8	1	1	1	14	1	0	0	0
418	27	2	3	1	0	4	2	2	2	1	0	0	1	1	0	0	0	0	0	1	#NULL!	9	9	9	#NULL!	9	9	#NULL!	#NULL!	0	9	9	9	9	#NULL!	#NULL!	1	12	1	1	1	1	14	1	1	1	0
549	26	2	1	0	1	1	6	7	3	1	1	1	3	1	0	0	0	0	0	1	#NULL!	9	9	9	#NULL!	9	9	#NULL!	#NULL!	1	0	0	1	0	1	1	1	24	2	1	1	4	14	0	0	0	1
478	35	3	1	0	1	1	6	6	3	3	0	0	1	1	1	0	0	0	0	1	#NULL!	9	9	9	#NULL!	9	9	#NULL!	#NULL!	1	0	0	1	0	1	1	1	777	3	1	1	4	15	0	0	0	1
483	25	2	4	3	0	1	2	3	2	2	1	1	3	1	0	0	0	0	0	1	#NULL!	9	9	9	#NULL!	9	9	#NULL!	#NULL!	0	9	9	9	9	#NULL!	#NULL!	1	36	2	1	1	4	15	0	0	0	1
552	24	1	1	1	1	1	3	4	2	2	1	1	3	1	1	0	0	0	0	1	#NULL!	9	9	9	#NULL!	9	9	#NULL!	#NULL!	0	9	9	9	9	#NULL!	#NULL!	1	60	3	0	1	4	14	0	1	0	1
485	20	1	9	3	1	1	2	3	2	9	1	1	1	1	1	0	0	0	0	0	0	0	0	1	0	0	0	0	0	#NULL!	9	9	9	9	#NULL!	#NULL!	#NULL!	#NULL!	#NULL!	1	1	4	8	0	0	0	1
407	20	1	3	2	0	1	4	7	3	1	1	1	3	1	0	0	0	0	0	0	0	0	1	0	0	0	0	1	2	#NULL!	9	9	9	9	#NULL!	#NULL!	#NULL!	#NULL!	#NULL!	1	1	4	7	0	0	0	1
467	26	2	1	0	1	1	5	5	3	2	1	1	3	1	0	0	0	0	0	1	#NULL!	9	9	9	#NULL!	9	9	#NULL!	#NULL!	0	9	9	9	9	#NULL!	#NULL!	1	36	2	1	1	3	16	0	0	0	1
488	30	2	1	1	1	1	4	5	3	2	1	1	3	1	1	0	0	0	0	1	#NULL!	9	9	9	#NULL!	9	9	#NULL!	#NULL!	0	9	9	9	9	#NULL!	#NULL!	1	60	3	1	1	3	15	0	1	0	1
482	27	2	1	0	1	1	4	4	2	2	1	1	3	0	1	0	0	0	0	1	#NULL!	9	9	9	#NULL!	9	9	#NULL!	#NULL!	0	9	9	9	9	#NULL!	#NULL!	1	60	3	1	1	3	15	0	0	0	1
492	30	2	3	3	1	1	2	2	2	1	1	1	3	1	0	0	0	0	0	0	0	1	0	0	0	0	0	1	4	0	9	9	9	9	#NULL!	#NULL!	1	2	1	1	1	3	7	0	0	0	1
476	30	2	1	3	1	1	4	4	2	2	1	1	3	0	1	1	0	0	0	1	#NULL!	9	9	9	#NULL!	9	9	#NULL!	#NULL!	1	1	0	0	0	1	1	1	36	2	1	1	3	16	0	0	0	1
489	26	2	1	1	1	1	3	3	2	2	1	1	3	1	0	1	0	0	0	1	#NULL!	9	9	9	#NULL!	9	9	#NULL!	#NULL!	0	9	9	9	9	#NULL!	#NULL!	1	48	2	0	1	3	15	0	1	0	1
487	29	2	4	3	1	1	5	5	3	2	0	0	1	0	1	0	0	1	0	1	#NULL!	9	9	9	#NULL!	9	9	#NULL!	#NULL!	0	9	9	9	9	#NULL!	#NULL!	1	72	3	0	1	3	15	0	0	0	1
470	32	2	1	0	1	1	6	7	3	2	1	1	3	1	1	0	0	0	1	1	#NULL!	9	9	9	#NULL!	9	9	#NULL!	#NULL!	0	9	9	9	9	#NULL!	#NULL!	1	120	3	1	1	3	16	0	0	0	1
471	20	1	1	3	1	1	1	1	1	3	1	1	3	1	1	0	0	0	0	1	#NULL!	9	9	9	#NULL!	9	9	#NULL!	#NULL!	0	9	9	9	9	#NULL!	#NULL!	1	36	2	1	1	3	16	0	0	0	1
473	22	1	4	0	1	4	3	4	2	3	0	0	1	0	1	0	0	0	0	0	1	0	0	0	0	0	0	0	0	#NULL!	9	9	9	9	#NULL!	#NULL!	#NULL!	#NULL!	#NULL!	1	1	3	2	0	0	1	1
203	20	1	4	0	0	1	2	2	2	1	0	0	1	1	1	1	0	0	0	1	#NULL!	9	9	9	#NULL!	9	9	#NULL!	#NULL!	0	9	9	9	9	#NULL!	#NULL!	1	12	1	1	1	3	14	0	0	0	1
101	24	1	1	1	0	1	3	5	3	3	1	1	3	0	1	0	0	0	0	1	#NULL!	9	9	9	#NULL!	9	9	#NULL!	#NULL!	0	9	9	9	9	#NULL!	#NULL!	1	60	3	1	1	3	16	0	1	0	1
96	27	2	1	0	0	1	4	4	2	3	1	1	3	0	1	0	0	0	0	1	1	0	0	0	0	0	0	0	0	#NULL!	9	9	9	9	#NULL!	#NULL!	#NULL!	#NULL!	#NULL!	0	1	3	13	0	0	0	1
256	27	2	4	0	0	1	3	4	2	1	1	1	3	1	0	1	0	1	0	1	#NULL!	9	9	9	#NULL!	9	9	#NULL!	#NULL!	0	9	9	9	9	#NULL!	#NULL!	1	24	2	1	1	3	16	0	0	0	1
205	30	2	1	1	0	1	4	16	4	3	1	1	3	1	1	0	0	0	0	1	#NULL!	9	9	9	#NULL!	9	9	#NULL!	#NULL!	0	9	9	9	9	#NULL!	#NULL!	1	777	3	0	1	3	17	0	1	0	1
257	22	1	1	1	1	1	5	6	3	1	1	1	3	1	0	0	0	0	0	1	#NULL!	9	9	9	#NULL!	9	9	#NULL!	#NULL!	0	9	9	9	9	#NULL!	#NULL!	1	24	2	1	1	3	16	0	1	0	1
413	35	3	3	2	1	1	3	6	3	1	1	1	3	0	0	0	0	0	1	0	1	0	0	0	0	0	0	0	0	#NULL!	9	9	9	9	#NULL!	#NULL!	#NULL!	#NULL!	#NULL!	1	1	3	12	0	0	0	1
402	24	1	3	0	1	1	2	2	2	2	1	1	3	1	1	0	0	0	0	1	#NULL!	9	9	9	#NULL!	9	9	#NULL!	#NULL!	0	9	9	9	9	#NULL!	#NULL!	1	36	2	1	1	3	17	0	0	0	1
410	25	2	5	0	1	1	3	3	2	2	1	1	3	1	1	0	0	0	0	1	#NULL!	9	9	9	#NULL!	9	9	#NULL!	#NULL!	0	9	9	9	9	#NULL!	#NULL!	1	36	2	1	0	3	16	0	0	0	1
417	40	3	3	0	1	1	5	8	3	3	1	1	3	1	1	0	0	0	0	1	#NULL!	9	9	9	#NULL!	9	9	#NULL!	#NULL!	0	9	9	9	9	#NULL!	#NULL!	1	999	9	1	1	3	14	0	0	0	1
403	27	2	1	0	1	1	4	7	3	1	1	1	3	1	1	0	0	0	0	1	#NULL!	9	9	9	#NULL!	9	9	#NULL!	#NULL!	0	9	9	9	9	#NULL!	#NULL!	1	24	2	1	0	3	17	0	0	0	1
405	30	2	3	1	1	3	5	6	3	3	0	0	1	1	1	0	0	0	0	1	#NULL!	9	9	9	#NULL!	9	9	#NULL!	#NULL!	0	9	9	9	9	#NULL!	#NULL!	1	777	3	0	1	3	17	0	1	0	1
519	25	2	1	0	1	1	5	5	3	2	1	1	3	0	1	0	0	0	0	0	0	0	1	0	0	0	0	0	0	#NULL!	9	9	9	9	#NULL!	#NULL!	#NULL!	#NULL!	#NULL!	1	1	3	7	0	0	0	1
544	22	1	1	3	1	4	1	1	1	2	0	0	1	1	0	0	0	0	0	0	0	1	0	0	0	0	0	2	4	0	9	9	9	9	#NULL!	#NULL!	1	36	2	1	1	2	4	1	0	1	0
411	20	1	1	3	1	4	2	2	2	1	7	#NULL!	1	1	0	0	0	1	0	1	#NULL!	9	9	9	#NULL!	9	9	#NULL!	#NULL!	0	9	9	9	9	#NULL!	#NULL!	1	888	8	1	0	2	15	1	0	1	0
416	32	2	1	3	0	1	5	5	3	1	1	1	3	0	1	0	0	0	0	1	#NULL!	9	9	9	#NULL!	9	9	#NULL!	#NULL!	0	9	9	9	9	#NULL!	#NULL!	1	24	2	1	1	2	16	1	0	0	0
419	20	1	3	0	1	1	2	2	2	2	1	1	3	1	1	0	0	0	0	1	#NULL!	9	9	9	#NULL!	9	9	#NULL!	#NULL!	1	1	0	1	0	1	0	1	48	2	1	1	2	16	1	0	0	0
540	18	1	5	3	1	4	1	1	1	2	0	0	1	0	0	1	0	0	0	0	0	0	1	0	0	0	0	0	0	#NULL!	9	9	9	9	#NULL!	#NULL!	#NULL!	#NULL!	#NULL!	1	0	2	12	1	0	1	0
505	38	3	3	2	1	1	6	8	3	3	0	0	1	1	0	1	0	0	0	1	#NULL!	9	9	9	#NULL!	9	9	#NULL!	#NULL!	1	0	0	1	0	1	1	1	777	3	9	1	2	16	1	0	0	0
502	36	3	3	1	1	1	9	9	3	2	1	1	3	0	1	0	0	0	0	1	#NULL!	9	9	9	#NULL!	9	9	#NULL!	#NULL!	1	1	1	0	0	1	1	1	48	2	1	1	2	15	1	1	0	0
523	23	1	2	3	1	1	3	3	2	1	1	1	3	1	0	0	0	0	0	1	#NULL!	9	9	9	#NULL!	9	9	#NULL!	#NULL!	1	0	0	1	0	0	#NULL!	0	999	9	1	1	2	16	1	0	0	0
524	20	1	1	3	1	1	2	2	2	1	1	1	3	0	1	0	0	0	0	0	0	1	0	0	0	0	0	1	4	0	9	9	9	9	#NULL!	#NULL!	0	2	1	1	1	2	4	1	0	0	0
537	22	1	1	3	0	1	2	2	2	2	0	0	1	1	1	0	0	0	0	0	0	0	1	0	0	0	0	0	0	#NULL!	9	9	9	9	#NULL!	#NULL!	#NULL!	#NULL!	#NULL!	1	1	2	12	1	0	0	0
527	30	2	2	3	1	4	2	2	2	2	1	1	1	1	1	0	0	0	0	0	0	0	0	0	0	0	0	0	0	#NULL!	9	9	9	9	#NULL!	#NULL!	#NULL!	#NULL!	#NULL!	1	0	2	11	1	0	1	0
530	19	1	1	0	1	1	2	2	2	1	1	1	3	1	0	1	0	0	0	1	#NULL!	9	9	9	#NULL!	9	9	#NULL!	#NULL!	0	9	9	9	9	#NULL!	#NULL!	1	24	2	1	1	2	16	1	0	0	0
532	20	1	4	1	1	1	3	3	2	3	1	1	3	1	1	0	0	0	0	1	#NULL!	9	9	9	#NULL!	9	9	#NULL!	#NULL!	1	1	0	0	0	0	#NULL!	1	12	1	1	1	2	16	1	1	0	0
535	23	1	1	0	1	1	3	3	2	2	1	1	3	1	1	0	0	0	0	1	#NULL!	9	9	9	#NULL!	9	9	#NULL!	#NULL!	0	9	9	9	9	#NULL!	#NULL!	1	36	2	0	1	2	15	1	0	0	0
542	23	1	1	1	1	4	2	2	2	2	1	1	1	1	0	0	0	0	0	0	0	0	1	0	0	0	0	1	4	1	1	1	1	0	1	1	1	48	2	0	1	2	10	1	1	1	0
525	29	2	2	2	1	4	2	2	2	3	7	#NULL!	1	1	1	0	0	0	1	0	0	0	0	0	0	0	1	0	0	#NULL!	9	9	9	9	#NULL!	#NULL!	#NULL!	#NULL!	#NULL!	0	1	2	12	1	0	1	0
533	28	2	1	0	1	2	5	5	3	3	0	0	1	0	1	0	0	0	0	0	1	0	0	0	0	0	0	0	0	#NULL!	9	9	9	9	#NULL!	#NULL!	#NULL!	#NULL!	#NULL!	1	1	2	6	1	0	0	0
543	22	1	1	1	1	4	2	3	2	3	0	0	1	1	1	0	0	0	0	0	1	0	0	0	0	0	0	2	1	0	9	9	9	9	#NULL!	#NULL!	1	60	3	1	0	1	4	1	1	1	0
539	28	2	1	3	1	1	2	2	2	2	0	0	1	1	1	1	0	0	0	1	0	1	1	0	0	0	1	1	2	1	0	0	1	0	1	1	1	48	2	0	0	1	13	1	0	0	0
507	21	1	3	1	1	1	2	2	2	3	1	1	1	1	0	0	0	0	0	1	#NULL!	9	9	9	#NULL!	9	9	#NULL!	#NULL!	1	0	0	1	0	1	1	1	60	3	1	1	1	16	1	1	0	0
516	22	1	4	3	1	1	5	5	3	1	1	1	3	1	0	0	0	0	0	0	1	0	0	0	0	0	0	0	0	#NULL!	9	9	9	9	#NULL!	#NULL!	#NULL!	#NULL!	#NULL!	1	1	1	2	1	0	0	0
536	22	1	1	3	1	1	2	3	2	2	0	0	1	0	1	0	0	0	0	1	#NULL!	9	9	9	#NULL!	9	9	#NULL!	#NULL!	1	0	0	1	0	1	1	1	60	3	1	1	4	15	0	0	0	1
526	20	1	2	1	1	4	1	1	1	1	1	0	1	0	1	0	0	0	0	1	#NULL!	9	9	9	#NULL!	9	9	#NULL!	#NULL!	0	9	9	9	9	#NULL!	#NULL!	1	120	3	1	1	4	15	0	1	1	1
531	22	1	4	1	1	1	3	3	2	2	1	1	3	1	0	1	0	0	0	1	#NULL!	9	9	9	#NULL!	9	9	#NULL!	#NULL!	1	1	0	1	0	1	1	1	36	2	0	1	4	16	0	1	0	1
522	32	2	2	1	1	4	3	3	2	3	7	#NULL!	1	1	0	0	0	0	0	1	#NULL!	9	9	9	#NULL!	9	9	#NULL!	#NULL!	1	1	0	1	0	0	#NULL!	1	24	2	1	1	4	17	0	1	1	1
504	29	2	2	3	1	1	3	6	3	3	1	1	3	1	1	0	0	0	0	1	#NULL!	9	9	9	#NULL!	9	9	#NULL!	#NULL!	0	9	9	9	9	#NULL!	#NULL!	1	60	3	1	1	3	17	0	0	0	1
508	33	2	3	1	1	1	3	3	2	2	1	1	3	0	1	0	0	0	0	1	#NULL!	9	9	9	#NULL!	9	9	#NULL!	#NULL!	0	9	9	9	9	#NULL!	#NULL!	1	3	1	1	1	3	16	0	1	0	1
506	40	3	3	0	1	1	2	2	2	2	0	0	1	0	1	0	0	0	0	1	#NULL!	9	9	9	#NULL!	9	9	#NULL!	#NULL!	0	9	9	9	9	#NULL!	#NULL!	1	999	9	1	1	3	14	0	0	0	1
509	34	2	4	1	1	1	6	8	3	3	0	0	1	1	0	0	0	0	0	1	#NULL!	9	9	9	#NULL!	9	9	#NULL!	#NULL!	1	1	0	1	0	0	#NULL!	1	777	3	1	0	3	16	0	1	0	1
521	40	3	2	1	1	1	5	7	3	2	1	1	3	0	1	0	0	0	0	0	1	0	0	0	0	0	0	2	3	0	9	9	9	9	#NULL!	#NULL!	1	48	2	1	1	3	4	0	1	0	1
529	29	2	1	0	1	1	5	5	3	2	1	1	3	0	1	0	0	0	0	0	0	0	1	0	0	0	0	0	0	#NULL!	9	9	9	9	#NULL!	#NULL!	#NULL!	#NULL!	#NULL!	1	0	3	8	0	0	0	1
73	26	2	1	0	0	1	1	1	1	9	1	1	3	1	1	1	0	0	0	1	#NULL!	9	9	9	#NULL!	9	9	#NULL!	#NULL!	0	9	9	9	9	#NULL!	#NULL!	1	60	3	1	1	2	15	1	0	0	0
74	30	2	2	0	0	1	5	5	3	3	1	1	3	1	1	1	0	0	0	1	#NULL!	9	9	9	#NULL!	9	9	#NULL!	#NULL!	1	1	0	1	0	2	1	1	24	2	0	1	1	15	1	0	0	0
76	24	1	2	0	0	1	4	6	3	1	0	0	1	1	1	0	0	0	0	1	#NULL!	9	9	9	#NULL!	9	9	#NULL!	#NULL!	#NULL!	9	9	9	9	#NULL!	#NULL!	#NULL!	#NULL!	#NULL!	0	1	1	15	1	0	0	0
77	22	1	4	1	0	1	3	3	2	2	1	1	3	1	1	0	0	0	0	1	#NULL!	9	9	9	#NULL!	9	9	#NULL!	#NULL!	0	9	9	9	9	#NULL!	#NULL!	1	36	2	1	1	3	17	0	1	0	1
78	28	2	2	1	0	1	6	7	3	1	0	0	1	1	0	0	0	0	0	0	1	0	0	0	0	0	0	0	0	#NULL!	9	9	9	9	#NULL!	#NULL!	#NULL!	#NULL!	#NULL!	1	1	1	8	1	1	0	0
142	25	2	3	0	0	1	4	5	3	3	1	1	3	1	1	0	0	0	0	1	#NULL!	9	9	9	#NULL!	9	9	#NULL!	#NULL!	0	9	9	9	9	#NULL!	#NULL!	1	60	3	1	1	3	17	0	0	0	1
143	32	2	3	0	0	1	9	10	4	3	1	1	3	1	1	1	0	0	0	1	#NULL!	9	9	9	#NULL!	9	9	#NULL!	#NULL!	1	1	0	1	0	1	1	1	777	3	1	1	1	16	1	0	0	0
146	27	2	1	0	0	1	4	4	2	3	1	1	3	1	0	0	0	0	0	1	#NULL!	9	9	9	#NULL!	9	9	#NULL!	#NULL!	0	9	9	9	9	#NULL!	#NULL!	1	1	1	1	1	1	14	1	0	0	0
147	36	3	2	0	0	1	5	5	3	3	1	1	3	1	0	1	0	0	0	1	#NULL!	9	9	9	#NULL!	9	9	#NULL!	#NULL!	0	9	9	9	9	#NULL!	#NULL!	1	36	2	0	1	1	16	1	0	0	0
151	18	1	3	3	0	1	5	5	3	1	1	1	3	0	1	0	0	0	0	1	#NULL!	9	9	9	#NULL!	9	9	#NULL!	#NULL!	0	9	9	9	9	#NULL!	#NULL!	1	36	2	1	1	2	14	1	0	0	0
152	19	1	1	0	0	1	1	1	1	1	1	1	3	1	0	1	0	1	0	1	#NULL!	9	9	9	#NULL!	9	9	#NULL!	#NULL!	0	9	9	9	9	#NULL!	#NULL!	1	24	2	0	1	2	16	1	0	0	0
154	25	2	1	0	1	1	4	5	3	2	1	1	3	0	1	0	0	0	0	1	#NULL!	9	9	9	#NULL!	9	9	#NULL!	#NULL!	0	9	9	9	9	#NULL!	#NULL!	1	60	3	1	1	2	16	1	0	0	0
156	30	2	1	0	0	1	5	5	3	2	1	1	3	1	1	0	0	0	0	1	#NULL!	9	9	9	#NULL!	9	9	#NULL!	#NULL!	0	9	9	9	9	#NULL!	#NULL!	1	36	2	0	1	2	15	1	0	0	0
157	23	1	3	0	0	1	4	4	2	2	1	1	3	1	1	0	1	0	0	1	#NULL!	9	9	9	#NULL!	9	9	#NULL!	#NULL!	0	9	9	9	9	#NULL!	#NULL!	1	36	2	1	1	1	15	1	0	0	0
158	27	2	1	0	1	1	5	7	3	1	1	1	3	1	1	0	0	0	0	1	#NULL!	9	9	9	#NULL!	9	9	#NULL!	#NULL!	0	9	9	9	9	#NULL!	#NULL!	1	12	1	1	1	2	14	1	0	0	0
159	40	3	2	1	1	2	8	8	3	3	1	1	3	0	1	1	0	0	0	1	#NULL!	9	9	9	#NULL!	9	9	#NULL!	#NULL!	0	9	9	9	9	#NULL!	#NULL!	1	777	3	1	1	1	16	1	1	0	0
160	32	2	4	1	1	1	6	7	3	2	0	0	1	1	1	0	0	0	0	1	#NULL!	9	9	9	#NULL!	9	9	#NULL!	#NULL!	0	9	9	9	9	#NULL!	#NULL!	1	36	2	1	1	2	15	1	1	0	0
161	25	2	1	0	0	1	5	6	3	1	1	1	9	1	1	0	0	0	0	1	#NULL!	9	9	9	#NULL!	9	9	#NULL!	#NULL!	1	1	0	1	0	1	1	1	12	1	0	1	2	14	1	0	0	0
162	27	2	1	0	0	1	4	5	3	2	1	1	3	0	1	0	0	0	0	1	#NULL!	9	9	9	#NULL!	9	9	#NULL!	#NULL!	0	9	9	9	9	#NULL!	#NULL!	1	36	2	1	1	1	14	1	0	0	0
163	28	2	4	0	0	2	6	6	3	2	0	0	1	1	0	0	0	0	0	1	#NULL!	9	9	9	#NULL!	9	9	#NULL!	#NULL!	0	9	9	9	9	#NULL!	#NULL!	1	36	2	1	1	1	15	1	0	0	0
164	23	1	4	3	1	1	3	3	2	2	1	1	2	1	0	0	0	0	0	1	#NULL!	9	9	9	#NULL!	9	9	#NULL!	#NULL!	0	9	9	9	9	#NULL!	#NULL!	1	36	2	1	0	1	16	1	0	0	0
165	20	1	3	0	0	1	2	2	2	1	1	1	3	1	1	0	0	0	0	0	1	1	0	0	0	0	0	0	0	#NULL!	9	9	9	9	#NULL!	#NULL!	#NULL!	#NULL!	#NULL!	1	1	1	7	1	0	0	0
169	20	1	1	0	0	1	3	3	2	3	1	1	3	1	1	1	0	0	0	1	#NULL!	9	9	9	#NULL!	9	9	#NULL!	#NULL!	0	9	9	9	9	#NULL!	#NULL!	1	120	3	0	1	3	15	0	0	0	1
172	35	3	3	3	0	1	5	7	3	3	1	1	3	1	1	0	0	1	0	1	#NULL!	9	9	9	#NULL!	9	9	#NULL!	#NULL!	1	0	1	1	0	1	1	1	24	2	1	1	1	15	1	0	0	0
184	21	1	3	3	1	1	2	2	2	1	1	1	3	1	0	0	1	0	0	1	#NULL!	9	9	9	#NULL!	9	9	#NULL!	#NULL!	0	9	9	9	9	#NULL!	#NULL!	1	12	1	1	1	1	15	1	0	0	0
185	30	2	3	0	0	1	6	6	3	1	1	1	3	1	0	1	1	0	0	1	#NULL!	9	9	9	#NULL!	9	9	#NULL!	#NULL!	1	0	1	1	0	2	1	1	36	2	0	1	4	14	0	0	0	1
186	23	1	3	0	0	1	3	3	2	2	1	1	2	0	1	0	0	0	0	1	#NULL!	9	9	9	#NULL!	9	9	#NULL!	#NULL!	0	9	9	9	9	#NULL!	#NULL!	1	36	2	1	1	1	16	1	0	0	0
207	25	2	1	0	0	1	5	5	3	3	1	1	3	0	1	0	1	0	0	0	1	1	0	0	0	0	0	0	0	#NULL!	9	9	9	9	#NULL!	#NULL!	#NULL!	#NULL!	#NULL!	0	1	2	7	1	0	0	0
210	32	2	3	0	0	1	6	8	3	3	1	1	3	1	1	0	0	0	0	1	#NULL!	9	9	9	#NULL!	9	9	#NULL!	#NULL!	0	9	9	9	9	#NULL!	#NULL!	1	60	3	1	1	1	15	1	0	0	0
214	22	1	2	3	0	3	2	2	2	3	1	1	3	1	1	0	0	0	0	1	#NULL!	9	9	9	#NULL!	9	9	#NULL!	#NULL!	0	9	9	9	9	#NULL!	#NULL!	1	36	2	0	1	1	14	1	0	0	0
219	27	2	1	3	0	3	3	3	2	2	1	1	3	1	0	0	0	1	0	1	#NULL!	9	9	9	#NULL!	9	9	#NULL!	#NULL!	1	1	0	0	0	1	0	1	24	2	0	1	1	15	1	0	0	0
221	27	2	1	1	0	1	5	5	3	3	1	1	3	1	1	0	0	0	0	1	#NULL!	9	9	9	#NULL!	9	9	#NULL!	#NULL!	0	9	9	9	9	#NULL!	#NULL!	1	777	3	1	1	2	15	1	1	0	0
223	37	3	3	2	0	1	9	9	3	3	1	1	3	1	0	0	0	0	0	1	#NULL!	9	9	9	#NULL!	9	9	#NULL!	#NULL!	1	1	0	0	0	1	1	1	777	3	1	1	4	16	0	0	0	1
228	30	2	2	2	1	1	4	4	2	2	1	1	3	1	0	0	0	0	0	0	0	0	0	0	0	0	1	1	4	0	9	9	9	9	#NULL!	#NULL!	1	60	3	1	1	2	11	1	0	0	0
230	30	2	3	3	0	1	5	5	3	3	1	1	3	0	1	1	0	0	0	1	#NULL!	9	9	9	#NULL!	9	9	#NULL!	#NULL!	0	9	9	9	9	#NULL!	#NULL!	1	24	2	1	1	2	14	1	0	0	0
242	29	2	2	1	0	4	5	5	3	3	0	0	1	0	1	0	0	0	0	1	#NULL!	9	9	9	#NULL!	9	9	#NULL!	#NULL!	0	9	9	9	9	#NULL!	#NULL!	1	12	1	1	1	2	16	1	1	1	0
298	27	2	2	3	0	1	3	4	2	1	1	1	3	0	1	1	0	0	1	1	1	1	0	0	0	0	0	0	0	#NULL!	9	9	9	9	#NULL!	#NULL!	#NULL!	#NULL!	#NULL!	1	1	2	14	1	0	0	0
38	30	2	1	0	1	1	5	6	3	2	1	1	3	1	0	1	0	0	0	1	#NULL!	9	9	9	#NULL!	9	9	#NULL!	#NULL!	1	1	0	1	0	2	1	1	24	2	1	1	4	15	0	0	0	1
37	30	2	1	2	1	1	7	7	3	3	0	0	1	1	0	1	0	0	0	1	#NULL!	9	9	9	#NULL!	9	9	#NULL!	#NULL!	0	9	9	9	9	#NULL!	#NULL!	1	60	3	1	1	4	14	0	0	0	1
33	40	3	4	0	1	2	8	9	3	3	0	0	1	0	1	0	0	0	0	1	#NULL!	9	9	9	#NULL!	9	9	#NULL!	#NULL!	1	1	0	1	0	1	1	1	24	2	1	1	4	15	0	0	0	1
31	30	2	4	0	0	1	2	10	4	1	1	1	2	0	0	0	0	1	0	1	#NULL!	9	9	9	#NULL!	9	9	#NULL!	#NULL!	0	9	9	9	9	#NULL!	#NULL!	1	36	2	1	1	4	14	0	0	0	1
29	30	2	1	0	0	1	6	9	3	3	1	1	3	0	1	0	0	0	0	1	0	0	0	1	0	0	0	0	0	#NULL!	9	9	9	9	#NULL!	#NULL!	#NULL!	#NULL!	#NULL!	1	1	4	13	0	0	0	1
43	28	2	4	0	0	4	4	5	3	3	0	0	1	1	1	0	0	0	1	1	#NULL!	9	9	9	#NULL!	9	9	#NULL!	#NULL!	1	0	0	1	1	1	1	1	84	3	0	1	4	14	0	0	1	1
320	22	1	2	3	1	1	1	3	2	2	1	1	3	1	1	1	0	1	0	1	#NULL!	9	9	9	#NULL!	9	9	#NULL!	#NULL!	1	1	0	1	1	1	1	1	36	2	1	1	4	15	0	0	0	1
44	26	2	2	0	0	1	4	4	2	3	1	1	3	1	0	0	0	1	0	1	#NULL!	9	9	9	#NULL!	9	9	#NULL!	#NULL!	0	9	9	9	9	#NULL!	#NULL!	1	60	3	0	1	4	15	0	0	0	1
47	32	2	3	0	0	1	6	6	3	3	0	0	1	1	0	1	0	0	0	1	#NULL!	9	9	9	#NULL!	9	9	#NULL!	#NULL!	0	9	9	9	9	#NULL!	#NULL!	1	48	2	1	1	4	14	0	0	0	1
302	22	1	2	0	0	1	4	4	2	1	1	1	3	0	0	0	0	1	0	1	#NULL!	9	9	9	#NULL!	9	9	#NULL!	#NULL!	1	1	0	0	0	1	1	1	12	1	0	1	4	15	0	0	0	1
187	22	1	1	0	0	1	4	4	2	3	1	1	2	1	0	0	0	0	0	1	#NULL!	9	9	9	#NULL!	9	9	#NULL!	#NULL!	0	9	9	9	9	#NULL!	#NULL!	1	60	3	1	1	4	16	0	0	0	1
41	25	2	3	2	1	1	4	6	3	2	1	1	3	1	1	0	1	0	0	1	#NULL!	9	9	9	#NULL!	9	9	#NULL!	#NULL!	0	9	9	9	9	#NULL!	#NULL!	1	36	2	0	1	4	16	0	0	0	1
252	25	2	3	3	1	1	6	6	3	2	1	1	3	1	1	0	0	1	0	1	#NULL!	9	9	9	#NULL!	9	9	#NULL!	#NULL!	0	9	9	9	9	#NULL!	#NULL!	1	48	2	1	1	4	16	0	0	0	1
254	27	2	3	1	0	1	5	5	3	2	1	1	3	1	1	0	0	0	0	1	#NULL!	9	9	9	#NULL!	9	9	#NULL!	#NULL!	0	9	9	9	9	#NULL!	#NULL!	1	777	3	1	1	4	14	0	1	0	1
253	35	3	1	3	0	1	3	4	2	1	0	0	1	1	0	0	0	0	0	1	#NULL!	9	9	9	#NULL!	9	9	#NULL!	#NULL!	1	0	0	1	0	1	1	1	12	1	0	1	4	15	0	0	0	1
199	24	1	1	0	0	1	5	5	3	2	1	1	3	1	0	1	0	0	0	1	#NULL!	9	9	9	#NULL!	9	9	#NULL!	#NULL!	1	0	0	1	0	0	#NULL!	1	60	3	1	1	4	15	0	0	0	1
321	33	2	2	1	0	1	7	8	3	2	1	1	3	1	1	0	0	0	0	0	0	1	0	0	0	0	0	2	4	1	1	0	0	0	2	0	1	36	2	0	1	4	0	0	1	0	1
196	43	3	2	1	0	1	5	5	3	3	1	1	3	1	0	1	0	0	0	1	#NULL!	9	9	9	#NULL!	9	9	#NULL!	#NULL!	0	9	9	9	9	#NULL!	#NULL!	1	777	3	1	1	4	16	0	1	0	1
195	32	2	3	2	0	1	3	6	3	3	1	1	3	1	0	0	0	0	0	1	#NULL!	9	9	9	#NULL!	9	9	#NULL!	#NULL!	0	9	9	9	9	#NULL!	#NULL!	1	777	3	1	1	4	14	0	0	0	1
178	28	2	2	1	0	1	4	5	3	3	1	1	3	1	0	1	0	0	0	1	#NULL!	9	9	9	#NULL!	9	9	#NULL!	#NULL!	0	9	9	9	9	#NULL!	#NULL!	1	36	2	1	1	4	16	0	1	0	1
194	25	2	3	0	0	1	5	6	3	3	1	1	3	1	1	0	0	0	0	1	#NULL!	9	9	9	#NULL!	9	9	#NULL!	#NULL!	0	9	9	9	9	#NULL!	#NULL!	1	48	2	1	1	4	14	0	0	0	1
39	34	2	1	1	1	1	6	7	3	3	1	1	3	1	0	1	1	0	0	1	#NULL!	9	9	9	#NULL!	9	9	#NULL!	#NULL!	0	9	9	9	9	#NULL!	#NULL!	1	60	3	1	0	3	17	0	1	0	1
325	24	1	3	2	1	1	3	3	2	2	1	1	3	1	1	1	1	0	1	1	#NULL!	9	9	9	#NULL!	9	9	#NULL!	#NULL!	0	9	9	9	9	#NULL!	#NULL!	1	36	2	1	1	3	13	0	0	0	1
71	30	2	1	0	0	1	4	6	3	3	1	1	2	1	0	0	0	0	0	1	#NULL!	9	9	9	#NULL!	9	9	#NULL!	#NULL!	0	9	9	9	9	#NULL!	#NULL!	1	24	2	1	1	3	17	0	0	0	1
28	30	2	2	3	1	1	2	4	2	1	1	1	3	0	0	1	0	1	0	1	#NULL!	9	9	9	#NULL!	9	9	#NULL!	#NULL!	1	1	0	0	0	1	1	1	36	2	0	1	3	17	0	0	0	1
24	38	3	3	0	1	1	7	7	3	3	1	1	3	1	1	0	0	1	0	1	#NULL!	9	9	9	#NULL!	9	9	#NULL!	#NULL!	0	9	9	9	9	#NULL!	#NULL!	1	777	3	1	1	3	16	0	0	0	1
255	28	2	5	1	0	1	7	8	3	3	0	0	1	1	1	1	0	0	0	1	#NULL!	9	9	9	#NULL!	9	9	#NULL!	#NULL!	0	9	9	9	9	#NULL!	#NULL!	1	777	3	1	1	3	14	0	1	0	1
174	35	3	3	3	0	1	6	8	3	2	1	1	3	1	1	1	1	0	0	1	#NULL!	9	9	9	#NULL!	9	9	#NULL!	#NULL!	0	9	9	9	9	#NULL!	#NULL!	1	120	3	1	1	3	17	0	0	0	1
198	40	3	4	0	0	1	7	9	3	3	0	0	1	0	0	0	0	1	0	1	#NULL!	9	9	9	#NULL!	9	9	#NULL!	#NULL!	0	9	9	9	9	#NULL!	#NULL!	1	777	3	1	1	3	16	0	0	0	1
173	37	3	4	0	1	1	0	0	1	3	0	0	1	1	0	1	0	0	0	1	#NULL!	9	9	9	#NULL!	9	9	#NULL!	#NULL!	0	9	9	9	9	#NULL!	#NULL!	1	9	1	1	1	3	17	0	0	0	1
316	28	2	2	3	0	1	3	3	2	2	1	1	3	1	0	0	0	0	0	1	#NULL!	9	9	9	#NULL!	9	9	#NULL!	#NULL!	1	0	0	1	0	1	1	1	36	2	1	1	3	16	0	0	0	1
197	30	2	2	0	0	1	5	5	3	9	1	1	3	1	0	1	0	0	1	1	#NULL!	9	9	9	#NULL!	9	9	#NULL!	#NULL!	0	9	9	9	9	#NULL!	#NULL!	1	999	9	1	1	3	15	0	0	0	1
335	18	1	1	0	0	1	3	4	2	2	0	0	1	1	1	0	0	0	0	1	#NULL!	9	9	9	#NULL!	9	9	#NULL!	#NULL!	1	1	0	0	1	2	1	1	60	3	0	1	3	14	0	0	0	1
501	18	1	1	1	0	1	1	1	1	1	1	1	3	0	0	0	0	1	0	0	0	0	1	0	0	0	0	0	0	#NULL!	9	9	9	9	#NULL!	#NULL!	#NULL!	#NULL!	#NULL!	0	1	2	11	1	1	0	0
34	27	2	3	0	1	1	3	3	2	2	1	1	3	1	1	1	1	0	0	1	#NULL!	9	9	9	#NULL!	9	9	#NULL!	#NULL!	0	9	9	9	9	#NULL!	#NULL!	1	60	3	1	1	2	15	1	0	0	0
72	34	2	4	3	0	1	4	4	2	3	0	0	1	1	0	0	0	0	0	0	0	1	0	0	0	0	1	1	3	0	9	9	9	9	#NULL!	#NULL!	1	120	3	1	1	2	3	1	0	0	0
14	22	1	1	1	0	1	2	2	2	3	1	1	3	1	0	0	0	0	1	1	#NULL!	9	9	9	#NULL!	9	9	#NULL!	#NULL!	0	9	9	9	9	#NULL!	#NULL!	1	48	2	0	1	2	14	1	1	0	0
312	24	1	4	3	0	1	3	3	2	2	1	1	3	1	0	0	0	0	0	0	1	0	1	0	0	0	0	0	0	#NULL!	9	9	9	9	#NULL!	#NULL!	#NULL!	#NULL!	#NULL!	0	0	2	3	1	0	0	0
46	39	3	1	1	0	3	7	7	3	3	0	0	1	1	0	0	0	0	0	1	#NULL!	9	9	9	#NULL!	9	9	#NULL!	#NULL!	1	1	0	1	0	1	1	1	120	3	0	1	2	15	1	1	0	0
45	32	2	1	0	0	1	6	8	3	3	1	1	3	1	0	0	0	0	0	1	#NULL!	9	9	9	#NULL!	9	9	#NULL!	#NULL!	1	1	1	1	0	1	1	1	72	3	0	1	2	15	1	0	0	0
30	25	2	3	1	1	1	4	4	2	2	1	1	2	0	0	0	0	1	0	1	#NULL!	9	9	9	#NULL!	9	9	#NULL!	#NULL!	0	9	9	9	9	#NULL!	#NULL!	1	60	3	0	1	2	14	1	1	0	0
36	25	2	4	3	0	1	1	1	1	2	1	1	2	0	1	0	0	0	0	1	#NULL!	9	9	9	#NULL!	9	9	#NULL!	#NULL!	1	0	0	1	0	1	1	1	60	3	1	1	2	15	1	0	0	0
32	30	2	4	1	0	1	6	6	3	2	1	1	2	1	0	0	0	0	0	1	#NULL!	9	9	9	#NULL!	9	9	#NULL!	#NULL!	0	9	9	9	9	#NULL!	#NULL!	1	60	3	1	1	2	15	1	1	0	0
9	21	1	4	0	1	1	2	3	2	2	1	1	3	1	0	1	0	0	0	1	#NULL!	9	9	9	#NULL!	9	9	#NULL!	#NULL!	1	1	0	1	0	1	1	1	5	1	0	1	2	16	1	0	0	0
191	40	3	1	0	1	1	7	8	3	3	0	0	1	1	0	0	0	0	0	1	#NULL!	9	9	9	#NULL!	9	9	#NULL!	#NULL!	0	9	9	9	9	#NULL!	#NULL!	1	777	3	1	0	2	15	1	0	0	0
42	30	2	1	0	1	1	7	7	3	2	1	1	3	1	1	0	1	0	0	1	#NULL!	9	9	9	#NULL!	9	9	#NULL!	#NULL!	0	9	9	9	9	#NULL!	#NULL!	1	60	3	0	1	2	16	1	0	0	0
189	29	2	4	1	0	1	4	5	3	3	1	1	2	0	0	0	1	0	1	1	#NULL!	9	9	9	#NULL!	9	9	#NULL!	#NULL!	0	9	9	9	9	#NULL!	#NULL!	1	72	3	1	1	2	15	1	1	0	0
35	30	2	3	0	1	1	10	10	4	3	1	1	3	1	1	0	1	0	0	1	#NULL!	9	9	9	#NULL!	9	9	#NULL!	#NULL!	0	9	9	9	9	#NULL!	#NULL!	1	777	3	1	1	2	15	1	0	0	0
25	28	2	3	2	1	1	6	6	3	1	1	1	3	1	1	0	1	0	0	1	#NULL!	9	9	9	#NULL!	9	9	#NULL!	#NULL!	0	9	9	9	9	#NULL!	#NULL!	1	12	1	1	1	2	16	1	0	0	0
258	20	1	2	3	0	1	4	4	2	2	1	1	3	1	0	0	0	0	0	1	#NULL!	9	9	9	#NULL!	9	9	#NULL!	#NULL!	0	9	9	9	9	#NULL!	#NULL!	1	3	1	1	1	2	15	1	0	0	0
179	39	3	1	1	0	1	7	10	4	1	1	1	3	1	0	0	0	0	0	1	#NULL!	9	9	9	#NULL!	9	9	#NULL!	#NULL!	0	9	9	9	9	#NULL!	#NULL!	1	12	1	1	1	2	16	1	1	0	0
200	28	2	1	0	0	1	2	4	2	3	1	1	3	1	1	0	0	0	0	1	#NULL!	9	9	9	#NULL!	9	9	#NULL!	#NULL!	1	0	1	1	0	1	1	1	60	3	0	1	2	15	1	0	0	0
175	28	2	3	0	0	1	5	5	3	3	1	1	3	0	0	1	0	0	1	1	#NULL!	9	9	9	#NULL!	9	9	#NULL!	#NULL!	0	9	9	9	9	#NULL!	#NULL!	1	24	2	0	1	2	14	1	0	0	0
176	30	2	3	2	0	1	6	6	3	3	1	1	3	1	0	1	0	0	0	1	#NULL!	9	9	9	#NULL!	9	9	#NULL!	#NULL!	0	9	9	9	9	#NULL!	#NULL!	1	60	3	1	1	2	15	1	0	0	0
324	20	1	1	3	0	1	2	2	2	1	0	0	1	1	0	0	0	1	0	1	#NULL!	9	9	9	#NULL!	9	9	#NULL!	#NULL!	0	9	9	9	9	#NULL!	#NULL!	1	6	1	1	1	2	16	1	0	0	0
177	30	2	3	2	0	1	4	11	4	3	1	1	3	1	0	0	0	0	0	1	#NULL!	9	9	9	#NULL!	9	9	#NULL!	#NULL!	1	0	1	1	0	1	1	1	777	3	1	1	2	16	1	0	0	0
190	30	2	4	0	0	1	6	6	3	1	1	1	2	0	1	0	0	0	0	1	#NULL!	9	9	9	#NULL!	9	9	#NULL!	#NULL!	0	9	9	9	9	#NULL!	#NULL!	1	24	2	1	1	2	14	1	0	0	0
188	45	3	1	1	0	1	8	8	3	3	0	0	1	0	0	0	0	0	1	1	#NULL!	9	9	9	#NULL!	9	9	#NULL!	#NULL!	0	9	9	9	9	#NULL!	#NULL!	1	60	3	1	1	2	15	1	1	0	0
70	38	3	2	0	1	1	7	9	3	3	1	1	3	1	0	1	1	1	0	1	#NULL!	9	9	9	#NULL!	9	9	#NULL!	#NULL!	1	1	0	1	1	1	1	1	60	3	1	1	1	14	1	0	0	0
26	47	3	3	1	0	1	4	9	3	3	1	1	3	1	0	0	1	0	1	1	#NULL!	9	9	9	#NULL!	9	9	#NULL!	#NULL!	0	9	9	9	9	#NULL!	#NULL!	1	36	2	0	1	1	16	1	1	0	0
27	39	3	1	0	0	1	7	8	3	3	1	1	3	1	0	0	0	1	0	1	#NULL!	9	9	9	#NULL!	9	9	#NULL!	#NULL!	0	9	9	9	9	#NULL!	#NULL!	1	60	3	1	1	1	16	1	0	0	0
19	18	1	1	3	0	1	1	1	1	3	1	1	3	1	0	0	0	0	0	1	#NULL!	9	9	9	#NULL!	9	9	#NULL!	#NULL!	0	9	9	9	9	#NULL!	#NULL!	1	24	2	0	1	1	14	1	0	0	0
18	30	2	1	1	0	4	4	5	3	3	1	1	3	1	0	0	0	1	0	1	#NULL!	9	9	9	#NULL!	9	9	#NULL!	#NULL!	0	9	9	9	9	#NULL!	#NULL!	1	36	2	1	1	1	14	1	1	1	0
17	38	3	2	0	0	1	9	11	4	3	1	1	2	1	0	0	0	0	0	0	0	1	0	0	0	0	0	2	2	1	1	1	1	1	1	1	1	108	3	1	0	1	8	1	0	0	0
59	35	3	4	0	0	1	5	8	3	1	1	1	2	1	0	0	0	0	0	1	#NULL!	9	9	9	#NULL!	9	9	#NULL!	#NULL!	1	1	1	1	0	1	8	1	777	3	1	1	1	15	1	0	0	0
307	40	3	1	0	0	1	4	14	4	3	1	1	3	1	1	0	1	0	0	1	#NULL!	9	9	9	#NULL!	9	9	#NULL!	#NULL!	0	9	9	9	9	#NULL!	#NULL!	1	120	3	1	1	2	16	1	0	0	0
308	22	1	1	0	1	4	2	2	2	3	1	1	3	1	1	1	0	0	0	1	#NULL!	9	9	9	#NULL!	9	9	#NULL!	#NULL!	0	9	9	9	9	#NULL!	#NULL!	1	120	3	1	1	2	16	1	0	1	0
11	25	2	1	0	1	1	3	3	2	2	1	1	3	1	1	0	1	1	0	1	#NULL!	9	9	9	#NULL!	9	9	#NULL!	#NULL!	1	1	0	1	0	1	0	1	36	2	1	1	2	14	1	0	0	0
206	22	1	3	2	0	1	4	4	2	2	1	1	3	1	0	1	0	1	0	1	#NULL!	9	9	9	#NULL!	9	9	#NULL!	#NULL!	0	9	9	9	9	#NULL!	#NULL!	1	60	3	1	1	2	16	1	0	0	0
10	27	2	2	3	0	1	4	4	2	2	1	1	3	1	0	0	1	1	0	1	#NULL!	9	9	9	#NULL!	9	9	#NULL!	#NULL!	0	9	9	9	9	#NULL!	#NULL!	1	3	1	1	1	2	16	1	0	0	0
2	32	2	1	3	0	1	5	5	3	2	1	1	3	0	1	0	0	0	0	1	#NULL!	9	9	9	#NULL!	9	9	#NULL!	#NULL!	0	9	9	9	9	#NULL!	#NULL!	1	120	3	0	1	2	16	1	0	0	0
62	28	2	4	0	1	1	2	5	3	3	0	0	1	1	1	1	0	0	0	1	#NULL!	9	9	9	#NULL!	9	9	#NULL!	#NULL!	1	1	1	1	0	2	1	1	144	3	0	0	2	14	1	0	0	0
60	39	3	1	0	0	1	7	7	3	2	0	0	1	1	0	1	0	1	0	1	#NULL!	9	9	9	#NULL!	9	9	#NULL!	#NULL!	1	1	1	1	0	1	1	1	36	2	0	0	2	16	1	0	0	0
64	40	3	4	0	1	1	5	7	3	3	0	0	1	1	0	1	0	0	0	1	#NULL!	9	9	9	#NULL!	9	9	#NULL!	#NULL!	1	1	0	1	0	0	#NULL!	1	48	2	1	1	2	15	1	0	0	0
53	36	3	1	0	0	1	8	9	3	3	1	1	3	0	1	1	0	1	1	1	#NULL!	9	9	9	#NULL!	9	9	#NULL!	#NULL!	0	9	9	9	9	#NULL!	#NULL!	1	36	2	1	1	2	15	1	0	0	0
55	39	3	3	0	0	1	4	6	3	3	1	1	3	1	0	0	0	1	0	1	#NULL!	9	9	9	#NULL!	9	9	#NULL!	#NULL!	1	0	1	1	0	2	1	1	36	2	0	1	2	16	1	0	0	0
301	20	1	4	3	0	1	2	2	2	2	1	1	3	0	1	0	0	0	0	1	#NULL!	9	9	9	#NULL!	9	9	#NULL!	#NULL!	0	9	9	9	9	#NULL!	#NULL!	1	60	3	1	1	4	14	0	0	0	1
3	38	3	4	0	1	2	4	9	3	1	0	0	1	1	0	0	0	0	0	1	#NULL!	9	9	9	#NULL!	9	9	#NULL!	#NULL!	1	1	0	1	0	0	#NULL!	0	24	2	0	0	4	16	0	0	0	1
310	18	1	4	1	1	4	1	1	1	3	7	#NULL!	1	0	1	0	0	0	0	1	#NULL!	9	9	9	#NULL!	9	9	#NULL!	#NULL!	0	9	9	9	9	#NULL!	#NULL!	1	84	3	0	0	4	16	0	1	1	1
309	32	2	4	1	0	1	3	5	3	2	1	1	3	1	0	0	0	0	0	1	#NULL!	9	9	9	#NULL!	9	9	#NULL!	#NULL!	1	1	0	0	0	1	1	1	60	3	1	1	4	14	0	1	0	1
15	27	2	4	3	0	1	1	2	2	2	1	1	3	1	0	0	0	0	0	1	#NULL!	9	9	9	#NULL!	9	9	#NULL!	#NULL!	0	9	9	9	9	#NULL!	#NULL!	1	36	2	0	1	4	14	0	0	0	1
12	40	3	3	1	0	1	7	7	3	3	0	0	1	1	1	1	0	1	0	1	#NULL!	9	9	9	#NULL!	9	9	#NULL!	#NULL!	1	1	1	1	0	1	0	1	777	3	0	1	4	15	0	1	0	1
69	29	2	2	3	0	1	1	1	1	2	1	1	2	1	0	0	0	0	0	0	0	0	1	0	0	0	0	0	0	#NULL!	9	9	9	9	#NULL!	#NULL!	#NULL!	#NULL!	#NULL!	0	1	4	7	0	0	0	1
5	33	2	1	0	1	1	2	3	2	2	1	1	3	1	0	1	0	1	0	1	#NULL!	9	9	9	#NULL!	9	9	#NULL!	#NULL!	0	9	9	9	9	#NULL!	#NULL!	1	48	2	1	1	4	16	0	0	0	1
13	30	2	1	0	1	1	5	6	3	3	1	1	3	1	0	1	0	1	0	1	#NULL!	9	9	9	#NULL!	9	9	#NULL!	#NULL!	0	9	9	9	9	#NULL!	#NULL!	1	777	3	1	1	4	15	0	0	0	1
331	26	2	1	1	0	1	0	3	2	1	1	1	3	1	0	0	0	0	0	1	#NULL!	9	9	9	#NULL!	9	9	#NULL!	#NULL!	1	1	0	1	0	1	0	0	6	1	0	0	4	15	0	1	0	1
65	30	2	4	0	1	1	4	9	3	3	0	0	1	1	0	0	0	0	0	1	#NULL!	9	9	9	#NULL!	9	9	#NULL!	#NULL!	1	1	1	0	0	2	0	1	60	3	0	1	4	14	0	0	0	1
192	20	1	3	0	0	1	4	4	2	3	0	0	1	0	0	1	0	0	0	1	#NULL!	9	9	9	#NULL!	9	9	#NULL!	#NULL!	0	9	9	9	9	#NULL!	#NULL!	1	60	3	1	1	4	14	0	0	0	1
52	27	2	1	1	0	1	4	6	3	3	1	1	3	1	1	0	0	0	0	1	#NULL!	9	9	9	#NULL!	9	9	#NULL!	#NULL!	1	0	1	0	0	1	1	1	777	3	1	1	4	14	0	1	0	1
50	27	2	1	2	1	1	1	2	2	9	0	0	1	1	0	0	0	0	0	1	#NULL!	9	9	9	#NULL!	9	9	#NULL!	#NULL!	0	9	9	9	9	#NULL!	#NULL!	1	60	3	1	1	3	14	0	0	0	1
1	30	2	3	1	0	1	5	5	3	3	1	1	2	0	1	1	0	0	0	1	#NULL!	9	9	9	#NULL!	9	9	#NULL!	#NULL!	0	9	9	9	9	#NULL!	#NULL!	1	60	3	1	1	3	16	0	1	0	1
4	35	3	1	2	1	1	4	4	2	2	1	1	3	1	0	1	0	1	1	1	#NULL!	9	9	9	#NULL!	9	9	#NULL!	#NULL!	0	9	9	9	9	#NULL!	#NULL!	1	24	2	0	1	3	16	0	0	0	1
63	32	2	4	1	1	1	4	7	3	3	1	1	3	1	0	1	1	1	0	1	#NULL!	9	9	9	#NULL!	9	9	#NULL!	#NULL!	1	1	0	0	0	0	#NULL!	1	60	3	0	1	3	17	0	1	0	1
56	30	2	1	0	0	1	5	6	3	3	1	1	3	1	1	1	0	0	0	1	#NULL!	9	9	9	#NULL!	9	9	#NULL!	#NULL!	0	9	9	9	9	#NULL!	#NULL!	1	24	2	0	1	3	14	0	0	0	1
75	19	1	2	2	0	1	2	2	2	3	1	1	3	1	1	1	0	0	0	1	#NULL!	9	9	9	#NULL!	9	9	#NULL!	#NULL!	1	1	0	0	0	1	1	1	60	3	1	1	4	17	0	0	0	1
686	32	2	2	2	0	4	3	4	2	3	7	#NULL!	1	1	1	0	0	0	0	1	#NULL!	9	9	9	#NULL!	9	9	#NULL!	#NULL!	1	0	0	1	0	1	1	1	36	2	1	1	2	14	1	0	1	0
679	24	1	2	3	0	4	3	3	2	3	7	#NULL!	1	1	1	0	0	0	0	1	#NULL!	9	9	9	#NULL!	9	9	#NULL!	#NULL!	1	1	0	0	0	1	1	1	96	3	1	1	2	14	1	0	1	0
831	22	1	1	0	0	1	0	0	1	3	1	1	3	0	1	0	0	0	0	1	#NULL!	9	9	9	#NULL!	9	9	#NULL!	#NULL!	0	9	9	9	9	#NULL!	#NULL!	1	48	2	1	1	1	18	1	0	0	0
751	22	1	4	3	0	1	2	3	2	3	0	0	1	1	1	0	0	1	0	1	#NULL!	9	9	9	#NULL!	9	9	#NULL!	#NULL!	1	1	0	1	0	1	1	1	24	2	1	1	2	14	1	0	0	0
822	32	2	1	1	0	4	4	4	2	3	7	#NULL!	1	1	1	0	0	0	0	1	#NULL!	9	9	9	#NULL!	9	9	#NULL!	#NULL!	1	0	0	1	0	1	1	1	12	1	0	1	3	14	0	1	1	1
706	22	1	1	1	0	4	2	2	2	3	7	#NULL!	1	1	1	0	0	0	0	1	#NULL!	9	9	9	#NULL!	9	9	#NULL!	#NULL!	1	0	0	1	0	1	1	1	60	3	1	1	3	14	0	1	1	1
712	22	1	1	2	1	1	4	5	3	1	1	1	3	1	1	0	0	0	0	0	1	0	0	0	0	0	0	0	0	#NULL!	9	9	9	9	#NULL!	#NULL!	#NULL!	#NULL!	#NULL!	1	1	3	11	0	0	0	1
825	45	3	3	0	1	1	8	17	4	3	1	1	3	1	1	0	0	0	0	1	#NULL!	9	9	9	#NULL!	9	9	#NULL!	#NULL!	0	9	9	9	9	#NULL!	#NULL!	1	777	3	1	1	3	19	0	0	0	1
869	37	3	1	0	1	1	3	5	3	1	1	1	3	1	1	0	0	0	0	1	#NULL!	9	9	9	#NULL!	9	9	#NULL!	#NULL!	0	9	9	9	9	#NULL!	#NULL!	0	24	2	1	1	3	19	0	0	0	1
864	24	1	3	0	1	1	4	11	4	1	1	1	3	1	1	0	0	0	0	1	#NULL!	9	9	9	#NULL!	9	9	#NULL!	#NULL!	1	1	0	1	0	1	1	1	24	2	1	1	3	18	0	0	0	1
709	20	1	4	0	1	1	2	2	2	2	1	1	3	1	1	0	0	0	0	1	#NULL!	9	9	9	#NULL!	9	9	#NULL!	#NULL!	0	9	9	9	9	#NULL!	#NULL!	1	36	2	1	1	3	18	0	0	0	1
687	18	1	1	0	1	1	2	3	2	2	1	1	3	1	0	0	0	0	0	0	0	0	0	0	1	0	0	2	4	0	9	9	9	9	#NULL!	#NULL!	1	36	2	1	0	4	2	0	0	0	1
833	25	2	4	0	0	4	2	2	2	2	7	#NULL!	1	0	1	0	0	0	0	0	0	0	1	0	0	0	0	0	0	#NULL!	9	9	9	9	#NULL!	#NULL!	#NULL!	#NULL!	#NULL!	1	1	2	11	1	0	1	0
685	24	1	1	1	1	1	5	6	3	2	1	1	3	1	1	0	0	0	0	0	1	0	0	0	0	0	0	0	0	#NULL!	9	9	9	9	#NULL!	#NULL!	#NULL!	#NULL!	#NULL!	1	1	2	5	1	1	0	0
890	24	1	1	0	1	1	5	7	3	2	0	0	1	1	0	0	0	0	0	1	#NULL!	9	9	9	#NULL!	9	9	#NULL!	#NULL!	0	9	9	9	9	#NULL!	#NULL!	1	36	2	1	1	3	18	0	0	0	1
118	20	1	1	0	1	1	1	3	2	1	1	1	3	1	0	0	0	0	0	1	1	0	0	0	0	0	0	0	0	#NULL!	9	9	9	9	#NULL!	#NULL!	#NULL!	#NULL!	#NULL!	0	0	3	15	0	0	0	1
743	26	2	1	0	1	4	3	3	2	2	1	1	3	1	0	0	0	0	0	1	1	0	0	0	0	0	0	0	0	#NULL!	9	9	9	9	#NULL!	#NULL!	#NULL!	#NULL!	#NULL!	1	1	3	15	0	0	1	1
849	40	3	1	0	0	1	6	6	3	2	1	1	3	1	1	0	0	0	0	1	#NULL!	9	9	9	#NULL!	9	9	#NULL!	#NULL!	1	0	0	1	0	1	1	1	60	3	1	1	3	19	0	0	0	1
781	36	3	1	0	1	1	6	10	4	2	1	1	3	1	0	0	0	0	0	1	#NULL!	9	9	9	#NULL!	9	9	#NULL!	#NULL!	0	9	9	9	9	#NULL!	#NULL!	1	60	3	1	1	3	19	0	0	0	1
824	24	1	3	0	0	1	4	4	2	3	1	1	3	0	1	0	0	0	0	1	#NULL!	9	9	9	#NULL!	9	9	#NULL!	#NULL!	0	9	9	9	9	#NULL!	#NULL!	1	48	2	0	1	1	18	1	0	0	0
841	23	1	1	0	0	4	2	2	2	3	7	#NULL!	1	0	1	0	0	0	0	1	#NULL!	9	9	9	#NULL!	9	9	#NULL!	#NULL!	1	1	0	1	0	1	1	1	36	2	1	1	1	18	1	0	1	0
728	35	3	2	0	0	1	0	0	1	3	1	1	3	0	1	0	0	0	0	1	#NULL!	9	9	9	#NULL!	9	9	#NULL!	#NULL!	1	0	0	1	0	1	1	1	60	3	1	1	1	18	1	0	0	0
826	23	1	2	0	0	1	2	2	2	3	1	1	3	0	1	1	0	0	0	1	#NULL!	9	9	9	#NULL!	9	9	#NULL!	#NULL!	1	0	0	1	0	1	1	1	48	2	1	1	1	18	1	0	0	0
141	26	2	1	0	0	1	4	4	2	3	1	1	3	0	1	0	0	0	0	1	#NULL!	9	9	9	#NULL!	9	9	#NULL!	#NULL!	0	9	9	9	9	#NULL!	#NULL!	1	60	3	1	1	1	18	1	0	0	0
703	28	2	1	0	0	1	7	11	4	3	1	1	3	1	1	0	0	0	0	1	#NULL!	9	9	9	#NULL!	9	9	#NULL!	#NULL!	1	1	1	0	0	1	1	1	36	2	1	1	1	18	1	0	0	0
815	25	2	4	0	0	1	4	4	2	3	1	1	3	1	1	0	0	0	0	1	#NULL!	9	9	9	#NULL!	9	9	#NULL!	#NULL!	0	9	9	9	9	#NULL!	#NULL!	1	48	2	1	1	1	18	1	0	0	0
742	24	1	1	0	1	1	4	5	3	1	1	1	3	1	1	0	0	0	0	0	1	0	0	1	0	0	0	0	0	#NULL!	9	9	9	9	#NULL!	#NULL!	#NULL!	#NULL!	#NULL!	1	1	1	2	1	0	0	0
722	24	1	3	2	1	1	6	8	3	1	1	1	3	1	1	0	0	0	0	1	#NULL!	9	9	9	#NULL!	9	9	#NULL!	#NULL!	0	9	9	9	9	#NULL!	#NULL!	1	24	2	1	1	2	15	1	0	0	0
110	28	2	1	3	0	4	2	2	2	1	0	0	1	1	1	0	0	0	0	1	#NULL!	9	9	9	#NULL!	9	9	#NULL!	#NULL!	0	9	9	9	9	#NULL!	#NULL!	1	24	2	1	1	4	15	0	0	1	1
726	23	1	1	3	1	1	3	4	2	1	1	1	3	1	1	0	0	0	0	1	#NULL!	9	9	9	#NULL!	9	9	#NULL!	#NULL!	0	9	9	9	9	#NULL!	#NULL!	1	24	2	1	1	4	15	0	0	0	1
850	20	1	2	3	1	1	3	3	2	2	1	1	3	1	1	0	0	0	0	1	#NULL!	9	9	9	#NULL!	9	9	#NULL!	#NULL!	1	1	0	1	0	1	1	1	36	2	1	1	2	17	1	0	0	0
109	27	2	2	0	0	1	5	7	3	1	1	1	3	1	1	0	1	1	0	0	1	0	0	0	0	0	0	0	0	#NULL!	9	9	9	9	#NULL!	#NULL!	#NULL!	#NULL!	#NULL!	1	1	4	7	0	0	0	1
634	40	3	1	1	1	1	8	10	4	3	1	1	3	1	1	1	0	0	0	0	0	1	0	0	0	0	0	0	0	#NULL!	9	9	9	9	#NULL!	#NULL!	#NULL!	#NULL!	#NULL!	1	1	4	7	0	1	0	1
760	18	1	1	3	0	4	0	0	1	3	7	#NULL!	1	1	1	1	0	0	0	1	#NULL!	9	9	9	#NULL!	9	9	#NULL!	#NULL!	0	9	9	9	9	#NULL!	#NULL!	1	60	3	1	1	3	19	0	0	1	1
730	22	1	3	1	1	1	0	2	2	2	1	1	3	1	0	0	0	0	0	0	0	1	0	0	0	0	0	2	4	1	1	0	1	0	1	0	1	60	3	0	1	2	4	1	1	0	0
663	33	2	3	1	0	1	8	11	4	2	1	1	2	1	1	0	0	0	0	0	1	0	0	0	0	0	0	0	0	#NULL!	9	9	9	9	#NULL!	#NULL!	#NULL!	#NULL!	#NULL!	1	1	1	8	1	1	0	0
848	20	1	1	0	0	1	2	4	2	1	0	0	1	1	0	1	0	0	0	0	0	1	0	0	0	0	0	2	2	#NULL!	9	9	9	9	#NULL!	#NULL!	#NULL!	#NULL!	#NULL!	0	1	2	7	1	0	0	0
233	27	2	2	1	1	1	4	4	2	2	1	1	3	1	1	1	0	0	0	1	#NULL!	9	9	9	#NULL!	9	9	#NULL!	#NULL!	1	0	0	1	0	0	#NULL!	1	60	3	0	1	2	16	1	1	0	0
736	36	3	1	1	0	1	4	4	2	2	1	1	3	1	1	0	1	1	1	1	#NULL!	9	9	9	#NULL!	9	9	#NULL!	#NULL!	0	9	9	9	9	#NULL!	#NULL!	1	48	2	0	1	1	18	1	1	0	0
721	27	2	1	0	0	1	6	6	3	2	1	1	3	1	1	0	1	1	0	1	#NULL!	9	9	9	#NULL!	9	9	#NULL!	#NULL!	0	9	9	9	9	#NULL!	#NULL!	1	48	2	1	1	1	18	1	0	0	0
690	20	1	1	3	1	1	2	3	2	1	1	1	3	1	1	0	0	0	0	0	1	1	0	0	0	1	0	0	0	#NULL!	9	9	9	9	#NULL!	#NULL!	#NULL!	#NULL!	#NULL!	0	1	1	11	1	0	0	0
648	25	2	1	0	0	1	4	4	2	2	1	1	3	1	1	0	0	0	0	0	1	1	0	0	0	0	0	0	0	#NULL!	9	9	9	9	#NULL!	#NULL!	#NULL!	#NULL!	#NULL!	1	1	1	8	1	0	0	0
729	20	1	1	0	0	1	3	4	2	2	1	1	3	1	1	0	0	1	0	1	#NULL!	9	9	9	#NULL!	9	9	#NULL!	#NULL!	0	9	9	9	9	#NULL!	#NULL!	1	48	2	1	1	1	18	1	0	0	0
231	30	2	1	0	0	1	7	7	3	2	1	1	3	1	1	1	0	0	0	0	1	0	0	0	0	0	0	0	9	0	9	9	9	9	#NULL!	#NULL!	1	108	3	1	1	1	0	1	0	0	0
832	27	2	3	0	0	1	5	5	3	2	1	1	3	1	1	1	0	0	0	1	#NULL!	9	9	9	#NULL!	9	9	#NULL!	#NULL!	0	9	9	9	9	#NULL!	#NULL!	1	60	3	1	1	1	18	1	0	0	0
738	26	2	2	0	0	1	4	4	2	2	1	1	3	1	1	0	1	0	1	1	#NULL!	9	9	9	#NULL!	9	9	#NULL!	#NULL!	1	1	1	1	0	1	1	1	24	2	1	1	1	18	1	0	0	0
876	30	2	4	2	1	1	6	6	3	2	1	1	3	1	1	0	0	0	0	1	#NULL!	9	9	9	#NULL!	9	9	#NULL!	#NULL!	1	1	0	1	0	1	1	1	24	2	1	1	2	14	1	0	0	0
886	30	2	4	2	0	4	5	5	3	3	0	0	1	1	1	0	0	0	0	1	#NULL!	9	9	9	#NULL!	9	9	#NULL!	#NULL!	1	1	0	1	0	0	#NULL!	1	777	3	1	1	2	15	1	0	1	0
871	30	2	1	0	0	1	4	9	3	2	1	1	3	1	0	1	0	0	0	0	0	1	0	0	0	0	0	2	4	0	9	9	9	9	#NULL!	#NULL!	1	60	3	0	1	2	7	1	0	0	0
897	33	2	1	2	0	1	8	13	4	3	1	1	3	1	1	0	0	0	0	1	#NULL!	9	9	9	#NULL!	9	9	#NULL!	#NULL!	1	1	0	1	0	1	1	1	777	3	1	1	2	14	1	0	0	0
877	22	1	3	3	1	1	2	2	2	2	1	1	3	1	1	0	0	0	0	1	#NULL!	9	9	9	#NULL!	9	9	#NULL!	#NULL!	1	1	0	1	0	1	1	1	24	2	1	1	2	14	1	0	0	0
694	37	3	3	0	1	1	5	13	4	3	0	0	1	1	1	0	0	0	0	1	#NULL!	9	9	9	#NULL!	9	9	#NULL!	#NULL!	0	9	9	9	9	#NULL!	#NULL!	1	777	3	1	1	3	15	0	0	0	1
692	39	3	2	3	1	1	8	8	3	2	1	1	3	1	1	0	0	0	0	1	#NULL!	9	9	9	#NULL!	9	9	#NULL!	#NULL!	0	9	9	9	9	#NULL!	#NULL!	1	36	2	1	1	3	19	0	0	0	1
874	20	1	1	3	1	1	1	1	1	2	1	1	3	1	1	1	0	0	0	1	#NULL!	9	9	9	#NULL!	9	9	#NULL!	#NULL!	1	1	0	1	0	1	1	1	36	2	1	1	1	19	1	0	0	0
106	23	1	3	1	0	1	1	2	2	1	1	1	3	1	0	0	0	0	0	0	1	0	0	0	0	0	0	0	0	#NULL!	9	9	9	9	#NULL!	#NULL!	#NULL!	#NULL!	#NULL!	1	1	1	11	1	1	0	0
865	45	3	2	3	0	1	7	9	3	3	1	1	2	0	1	0	0	0	0	1	#NULL!	9	9	9	#NULL!	9	9	#NULL!	#NULL!	0	9	9	9	9	#NULL!	#NULL!	1	777	3	1	1	3	19	0	0	0	1
857	39	3	3	3	0	1	7	8	3	3	1	1	3	1	1	0	0	0	0	1	#NULL!	9	9	9	#NULL!	9	9	#NULL!	#NULL!	0	9	9	9	9	#NULL!	#NULL!	1	24	2	1	1	2	19	1	0	0	0
892	23	1	1	1	0	1	3	4	2	3	1	1	9	1	0	0	0	0	0	1	#NULL!	9	9	9	#NULL!	9	9	#NULL!	#NULL!	0	9	9	9	9	#NULL!	#NULL!	1	24	2	1	1	1	19	1	1	0	0
891	23	1	1	2	0	4	2	2	2	3	7	#NULL!	1	1	0	0	0	0	0	1	#NULL!	9	9	9	#NULL!	9	9	#NULL!	#NULL!	1	0	0	1	0	1	1	1	24	2	1	1	1	19	1	0	1	0
868	32	2	4	3	0	1	7	12	4	3	1	1	9	1	0	0	0	0	0	0	0	1	0	0	0	0	0	1	4	1	0	0	1	0	1	1	1	84	3	1	1	2	12	1	0	0	0
888	32	2	1	1	0	1	4	6	3	3	0	0	1	0	1	0	0	0	0	1	#NULL!	9	9	9	#NULL!	9	9	#NULL!	#NULL!	1	1	1	1	0	1	1	1	12	1	1	1	2	15	1	1	0	0
879	21	1	1	2	0	1	1	1	1	1	0	0	1	1	0	0	0	0	0	1	#NULL!	9	9	9	#NULL!	9	9	#NULL!	#NULL!	0	9	9	9	9	#NULL!	#NULL!	1	999	9	0	1	2	19	1	0	0	0
859	26	2	1	0	0	1	4	4	2	2	1	1	3	1	1	1	0	0	1	0	1	0	0	0	0	0	0	0	0	#NULL!	9	9	9	9	#NULL!	#NULL!	#NULL!	#NULL!	#NULL!	0	1	2	7	1	0	0	0
884	23	1	1	0	0	1	3	3	2	2	1	1	3	1	0	0	0	0	0	1	#NULL!	9	9	9	#NULL!	9	9	#NULL!	#NULL!	0	9	9	9	9	#NULL!	#NULL!	1	72	3	0	1	2	16	1	0	0	0
882	39	3	2	3	0	1	3	5	3	1	1	1	3	1	1	0	0	0	0	1	1	0	0	0	0	0	0	0	0	#NULL!	9	9	9	9	#NULL!	#NULL!	#NULL!	#NULL!	#NULL!	0	1	2	13	1	0	0	0
885	36	3	2	0	0	1	4	7	3	3	1	1	3	0	0	1	0	0	0	0	0	0	1	0	0	0	0	2	2	#NULL!	9	9	9	9	#NULL!	#NULL!	#NULL!	#NULL!	#NULL!	0	1	2	5	1	0	0	0
873	26	2	2	3	0	1	2	2	2	2	1	1	3	1	1	1	0	1	0	1	#NULL!	9	9	9	#NULL!	9	9	#NULL!	#NULL!	1	1	0	1	0	0	#NULL!	1	60	3	0	1	2	15	1	0	0	0
883	24	1	2	3	0	1	1	1	1	2	1	1	3	1	1	0	0	0	0	1	#NULL!	9	9	9	#NULL!	9	9	#NULL!	#NULL!	0	9	9	9	9	#NULL!	#NULL!	1	60	3	1	1	2	17	1	0	0	0
880	35	3	2	3	0	1	2	2	2	1	1	1	3	1	1	1	1	1	0	1	#NULL!	9	9	9	#NULL!	9	9	#NULL!	#NULL!	1	1	0	1	1	1	1	1	24	2	1	1	2	18	1	0	0	0
872	21	1	4	3	0	1	2	3	2	2	1	1	3	1	1	0	0	0	0	0	1	0	0	0	0	0	0	0	0	#NULL!	9	9	9	9	#NULL!	#NULL!	#NULL!	#NULL!	#NULL!	0	1	2	6	1	0	0	0
898	36	3	3	0	0	1	6	7	3	2	0	0	1	1	0	0	0	0	0	1	#NULL!	9	9	9	#NULL!	9	9	#NULL!	#NULL!	0	9	9	9	9	#NULL!	#NULL!	1	60	3	0	1	3	19	0	0	0	1
866	29	2	1	1	1	4	9	10	4	3	7	#NULL!	1	1	1	0	0	0	0	0	0	0	1	0	0	0	0	2	4	0	9	9	9	9	#NULL!	#NULL!	1	60	3	1	1	3	2	0	1	1	1
878	39	3	1	0	1	1	6	13	4	3	1	1	3	0	1	0	0	0	0	1	#NULL!	9	9	9	#NULL!	9	9	#NULL!	#NULL!	0	9	9	9	9	#NULL!	#NULL!	1	777	3	0	1	3	19	0	0	0	1
896	22	1	2	3	0	1	1	2	2	1	0	0	1	1	0	0	0	0	0	1	#NULL!	9	9	9	#NULL!	9	9	#NULL!	#NULL!	0	9	9	9	9	#NULL!	#NULL!	1	36	2	1	0	1	14	1	0	0	0
895	32	2	4	3	1	4	0	0	1	2	7	#NULL!	1	1	0	0	0	0	0	1	#NULL!	9	9	9	#NULL!	9	9	#NULL!	#NULL!	0	9	9	9	9	#NULL!	#NULL!	1	36	2	0	1	1	15	1	0	1	0
870	20	1	4	0	1	1	3	4	2	2	1	1	3	1	1	0	0	0	0	1	#NULL!	9	9	9	#NULL!	9	9	#NULL!	#NULL!	1	0	0	1	0	1	1	1	36	2	0	1	2	16	1	0	0	0
867	26	2	2	3	0	1	2	3	2	1	1	1	2	1	0	0	0	0	0	0	1	0	0	0	0	0	0	0	0	#NULL!	9	9	9	9	#NULL!	#NULL!	#NULL!	#NULL!	#NULL!	1	0	2	4	1	0	0	0
684	42	3	3	0	1	1	6	7	3	3	1	1	3	1	1	0	0	0	0	1	#NULL!	9	9	9	#NULL!	9	9	#NULL!	#NULL!	1	1	0	0	0	1	1	1	777	3	1	1	3	18	0	0	0	1
894	22	1	3	3	0	1	1	1	1	1	1	1	3	1	1	0	0	0	0	1	#NULL!	9	9	9	#NULL!	9	9	#NULL!	#NULL!	0	9	9	9	9	#NULL!	#NULL!	1	24	2	1	1	1	17	1	0	0	0
860	40	3	4	0	1	1	5	7	3	3	0	0	1	1	0	0	0	0	0	0	0	0	0	0	0	1	0	0	0	#NULL!	9	9	9	9	#NULL!	#NULL!	#NULL!	#NULL!	#NULL!	1	1	3	9	0	0	0	1
681	38	3	4	0	1	1	5	7	3	3	0	0	1	1	0	0	0	0	0	1	0	0	0	0	0	1	0	0	0	#NULL!	9	9	9	9	#NULL!	#NULL!	#NULL!	#NULL!	#NULL!	1	1	3	14	0	0	0	1
899	24	1	1	0	1	1	3	3	2	2	1	1	3	1	1	0	0	0	0	1	#NULL!	9	9	9	#NULL!	9	9	#NULL!	#NULL!	1	1	0	1	0	1	1	1	36	2	1	1	2	17	1	0	0	0
889	29	2	3	0	1	4	6	8	3	2	0	0	1	1	1	1	0	0	0	1	#NULL!	9	9	9	#NULL!	9	9	#NULL!	#NULL!	1	1	0	1	0	1	1	1	24	2	1	1	2	16	1	0	1	0
108	39	3	3	0	1	1	6	9	3	3	0	0	1	1	0	0	0	0	0	1	0	0	0	0	0	1	0	0	0	#NULL!	9	9	9	9	#NULL!	#NULL!	#NULL!	#NULL!	#NULL!	1	1	3	13	0	0	0	1
107	40	3	2	0	1	1	10	13	4	3	1	1	3	1	0	0	0	0	0	1	#NULL!	9	9	9	#NULL!	9	9	#NULL!	#NULL!	1	1	0	1	0	0	#NULL!	1	36	2	1	1	4	16	0	0	0	1
827	23	1	1	0	1	1	2	3	2	2	1	1	3	1	1	0	0	0	0	1	#NULL!	9	9	9	#NULL!	9	9	#NULL!	#NULL!	1	1	0	1	0	1	1	1	36	2	1	1	2	15	1	0	0	0
697	30	2	3	0	1	4	5	7	3	2	0	0	1	1	1	1	0	0	0	1	#NULL!	9	9	9	#NULL!	9	9	#NULL!	#NULL!	1	1	0	1	0	1	1	1	24	2	1	1	2	14	1	0	1	0
705	26	2	1	2	1	1	4	4	2	2	1	1	3	1	0	0	0	1	0	1	#NULL!	9	9	9	#NULL!	9	9	#NULL!	#NULL!	1	1	0	0	0	1	1	1	60	3	1	1	2	14	1	0	0	0
802	32	2	4	0	0	1	6	9	3	3	1	1	3	1	1	0	0	0	0	1	#NULL!	9	9	9	#NULL!	9	9	#NULL!	#NULL!	0	9	9	9	9	#NULL!	#NULL!	1	36	2	0	1	1	18	1	0	0	0
842	38	3	1	1	0	1	7	8	3	2	1	1	3	1	0	0	0	0	0	0	0	0	1	0	0	0	0	2	1	0	9	9	9	9	#NULL!	#NULL!	1	60	3	1	1	2	4	1	1	0	0
767	22	1	4	2	0	1	2	2	2	2	1	1	3	1	1	0	0	1	0	1	#NULL!	9	9	9	#NULL!	9	9	#NULL!	#NULL!	1	1	1	1	0	1	1	1	60	3	1	1	1	14	1	0	0	0

## Sheet: Variable information
Variable Information
Variable	Position	Label	Measurement Level	Role	Missing Values
ID	1	FP continuation ID	Scale	Input
Q102	2	Q102. Quel âge avez-vous maintenant?	Scale	Input
AGE	3	Age groups	Ordinal	Input
RELIG	4	Religion grouped	Nominal	Input	9
REDUC	5	Education grouped	Nominal	Input
Q106	6	Q106. Pendant la dernière année (depuis Septembre 2014), étiez-vous déplacée de chez vous à cause de la guerre?	Nominal	Input
CUR_MAR	7	Current marital status-Recode	Nominal	Input
LIVEKIDS	8	No. living children	Nominal	Input
LIFEPREG	9	No. lifetime pregnancies	Nominal	Input
RLIFEPREG	10	No. lifetime pregnancies-grpd	Nominal	Input
DESIREKID	11	Desire for more children	Nominal	Input	9
Q123	12	Q123. Est-ce que votre mari/partenaire est au courant que vous utilisez une méthode de planification familiale?	Nominal	Input	7
Q124	13	Q124. Est-ce que votre mari approuve votre utilisation de la planification familiale?	Nominal	Input
Q125	14	Q125. Est-ce que l?utilisation de la planification familiale est principalement votre décision, celle de votre mari, ou	Nominal	Input	9
Q126A	15	Q126a Centre de santé	Nominal	Input
Q126B	16	Q126b. Relais communautaire	Nominal	Input
Q126C	17	Q126c. Radio	Nominal	Input
Q126D	18	Q126d. Mari	Nominal	Input
Q126E	19	Q126e. Amie or membre de la famille	Nominal	Input
Q126FG	20	Q126FG Community / religious leader	Nominal	Input
Q20812M	21	12-month continuation	Nominal	Input
Q210A	22	Q210a. Je voulais tomber enceinte	Nominal	Input
Q210SWITCH	23	Want to switch method	Nominal	Input	9
Q210SIDE	24	Had side effects	Nominal	Input	9
Q210PART	25	Partner/family dislike method/FP	Nominal	Input	9
Q210N	26	Q210n. Je suis tombée enceinte pendant l?utilisation	Nominal	Input
Q210RUMOR	27	Rumors/FP bad for me	Nominal	Input	9
Q210OTHER	28	Other reasons for stopping	Nominal	Input	9
RQ211b	29	REC Q211. Quand vous avez arrêté METHODE 1, avez-vous commencé à utiliser une méthode MODERNE?	Nominal	Input
RQ212	30	Method 2 selected	Nominal	Input
Q231	31	Q231. Avez-vous jamais eu des problèmes avec votre méthode actuelle ?	Nominal	Input	9
Q232ACHE	32	Head or body aches	Nominal	Input	9
Q232NAUSEA	33	Nausea or vomiting	Nominal	Input	9
Q232PERIOD	34	Stopped, increased or irregular period	Nominal	Input	9
Q232OTHER	35	Other (weight gain, fell ill)	Nominal	Input	9
Q233	36	Q233. Quand vous avez eu ces problèmes, avez-vous recherché de l?aide ? Où êtes-vous allés ?	Nominal	Input
Q234	37	Q234. Diriez-vous que le problème a été résolu à votre satisfaction ?	Nominal	Input	8
Q239	38	Q239. Envisagez-vous de continuer à utiliser cette méthode ?	Nominal	Input	9
Q240	39	Q240. Time plan to continue method use (months)	Nominal	Input
Q240GP2	40	Time to continue FP-gpd	Nominal	Input	8, 9
EXPLAIN	41	Provider explained sufficiently about method	Nominal	Input	9
SERVICE	42	Complete happiness with service	Nominal	Input
Q005	43	005. Méthode qu?elle a acceptée	Nominal	Input
TIMEBASE	44	Time of baseline method use-ALL (mo)	Scale	Input
SAMBASE	45	Short-acting method atBaseline	Nominal	Input
REDUC2	46	Education 2 categories	Nominal	Input	9
CUR_MAR2	47	Marital status 2 categories	Nominal	Input
BASEMETH	48	Baseline method by action length	Nominal	Input
Variables in the working file

## Sheet: Variable values
Variable Values
Value		Label
Q102	88	DK
	99	NR
AGE	1	15-24
	2	25-34
	3	35-49
RELIG	1	Protestant
	2	Catholic
	3	Adventist
	4	Pentecost/Evangelical
	5	Other/None
	9a	NR
REDUC	0	None
	1	Some primary
	2	Completed primary
	3	Some secondary or higher
	9	NR
Q106	0	Non
	1	Oui
	9	NR
CUR_MAR	1	Currently married, living with husband
	2	Currently married, not living with husband
	3	Not married, living with partner
	4	Not married and not living with partner
RLIFEPREG	1	0-1
	2	2-4
	3	5-9
	4	10 or more
DESIREKID	1	Within 2 years
	2	More than 2 years
	3	Wants no more children
	9a	NR
Q123	0	Non
	1	Oui
	7a	Pas de partenaire/mari actuellement
Q124	0	Non
	1	Oui
	8	DK
Q125	1	Principalement l?enquêtée
	2	Principalement son mari/partenaire
	3	Décision conjointe
	4	Autre
	9a	AR
Q20812M	0	No
	1	Yes
RQ211b	0	Non, je n utilise pas une méthode moderne depuis l arrêt
	1	Oui, immédiatement
	2	Oui, après quelques temps
	9	AR
RQ212	0	None
	1	Pilule contraceptive orale
	2	Injectable
	3	DIU
	4	Implant
	5	Ligature des trompes
	6	Vasectomie
	7	Préservatif masc/fem
	8	Contraception d?urgence hormonale
	9	Methode traditionnelle
Q231	0	Non
	1	Oui
	8	DK
Q233	0	Non, je les ai gérés seule
	1	Oui, à la même FOSA où j?ai obtenu la méthode
	2	Oui, d?une autre FOSA
	3	Oui, autre (préciser)
	8	Ne se rappelle pas
Q234	0	Non
	1	Oui
	8a	DK
Q239	0	Non
	1	Oui
	8	DK
Q240	777	Until menopause/forever
	888	Ne sait pas
	999	NR
Q240GP2	1	Less than 2 years
	2	2-4 years
	3	5 or more years
	8a	DK
	9a	NR
SERVICE	0	Unhappy
	1	Happy
Q005	1	Pilule
	2	Injectable
	3	DIU
	4	Implant
SAMBASE	0	Long-acting
	1	Short-acting
REDUC2	0	Completed primary or higher
	1	None/some primary
	9a	NR'
CUR_MAR2	0	Married or living with partner
	1	Not married
BASEMETH	0	Short-acting
	1	Long-acting
a. Missing value
